# Supplementary material for: A parallel integrated learning technique of improved particle swarm optimization and BP neural network and its application
Source: Sci Rep. 2022 Nov 11;12:19325. doi: 10.1038/s41598-022-21463-2 (PMC9652340; doi:10.1038/s41598-022-21463-2)
Supplement: Supplementary file 1 — Supplementary Information. [file 41598_2022_21463_MOESM1_ESM.zip]

Archive with 65 entries (55 files):
- experiment code and data/
- experiment code and data/Benchmark function test code/
- experiment code and data/Benchmark function test code/GPSAPSO high dimension/
- experiment code and data/Benchmark function test code/GPSAPSO high dimension/ABC/
- experiment code and data/Benchmark function test code/GPSAPSO high dimension/ABC/ABC_Base.m
- experiment code and data/Benchmark function test code/GPSAPSO high dimension/ABC/ABC_Impl.m
- experiment code and data/Benchmark function test code/GPSAPSO high dimension/ABC/ABC_Unit.m
- experiment code and data/Benchmark function test code/GPSAPSO high dimension/ABC/Algorithm_Impl.m
- experiment code and data/Benchmark function test code/GPSAPSO high dimension/ABC/func_plot.m
- experiment code and data/Benchmark function test code/GPSAPSO high dimension/ABC/Get_Functions_details.m
- experiment code and data/Benchmark function test code/GPSAPSO high dimension/ABC/test.m
- experiment code and data/Benchmark function test code/GPSAPSO high dimension/ABC/Unit.m
- experiment code and data/Benchmark function test code/GPSAPSO high dimension/fun.m
- experiment code and data/Benchmark function test code/GPSAPSO high dimension/GPSAPSO.m
- experiment code and data/Benchmark function test code/GPSAPSO high dimension/GSO.m
- experiment code and data/Benchmark function test code/GPSAPSO high dimension/HIGH.m
- experiment code and data/Benchmark function test code/GPSAPSO high dimension/IGSO.m
- experiment code and data/Benchmark function test code/GPSAPSO high dimension/more/
- experiment code and data/Benchmark function test code/GPSAPSO high dimension/more/CRBA.m
- experiment code and data/Benchmark function test code/GPSAPSO high dimension/more/Crossover.m
- experiment code and data/Benchmark function test code/GPSAPSO high dimension/more/fun_plot.m
- experiment code and data/Benchmark function test code/GPSAPSO high dimension/more/Get_Functions_details.m
- experiment code and data/Benchmark function test code/GPSAPSO high dimension/more/initialization.m
- experiment code and data/Benchmark function test code/GPSAPSO high dimension/more/Mutate.m
- experiment code and data/Benchmark function test code/GPSAPSO high dimension/more/NSABC.m
- experiment code and data/Benchmark function test code/GPSAPSO high dimension/more/test.m
- experiment code and data/Benchmark function test code/GPSAPSO high dimension/PSO.m
- experiment code and data/Benchmark function test code/GPSAPSO high dimension/SR.m
- experiment code and data/Benchmark function test code/GPSAPSO high dimension/wilcoxon.m
- experiment code and data/Benchmark function test code/GPSAPSO two dimension/
- experiment code and data/Benchmark function test code/GPSAPSO two dimension/ABC/
- experiment code and data/Benchmark function test code/GPSAPSO two dimension/ABC/ABC_Base.m
- experiment code and data/Benchmark function test code/GPSAPSO two dimension/ABC/ABC_Impl.m
- experiment code and data/Benchmark function test code/GPSAPSO two dimension/ABC/ABC_Unit.m
- experiment code and data/Benchmark function test code/GPSAPSO two dimension/ABC/Algorithm_Impl.m
- experiment code and data/Benchmark function test code/GPSAPSO two dimension/ABC/func_plot.m
- experiment code and data/Benchmark function test code/GPSAPSO two dimension/ABC/Get_Functions_details.m
- experiment code and data/Benchmark function test code/GPSAPSO two dimension/ABC/test.m
- experiment code and data/Benchmark function test code/GPSAPSO two dimension/ABC/Unit.m
- experiment code and data/Benchmark function test code/GPSAPSO two dimension/funlow.m
- experiment code and data/Benchmark function test code/GPSAPSO two dimension/LOW.m
- experiment code and data/Benchmark function test code/GPSAPSO two dimension/lowGPSAPSO.m
- experiment code and data/Benchmark function test code/GPSAPSO two dimension/lowGSO.m
- experiment code and data/Benchmark function test code/GPSAPSO two dimension/lowIGSO.m
- experiment code and data/Benchmark function test code/GPSAPSO two dimension/lowPSO.m
- experiment code and data/Benchmark function test code/GPSAPSO two dimension/more/
- experiment code and data/Benchmark function test code/GPSAPSO two dimension/more/CRBA.m
- experiment code and data/Benchmark function test code/GPSAPSO two dimension/more/Crossover.m
- experiment code and data/Benchmark function test code/GPSAPSO two dimension/more/fun_plot.m
- experiment code and data/Benchmark function test code/GPSAPSO two dimension/more/Get_Functions_details.m
- experiment code and data/Benchmark function test code/GPSAPSO two dimension/more/initialization.m
- experiment code and data/Benchmark function test code/GPSAPSO two dimension/more/Mutate.m
- experiment code and data/Benchmark function test code/GPSAPSO two dimension/more/NSABC.m
- experiment code and data/Benchmark function test code/GPSAPSO two dimension/more/test.m
- experiment code and data/Benchmark function test code/GPSAPSO two dimension/wilcoxon.m
- experiment code and data/data/
- experiment code and data/data/Water quality data.xlsx
- experiment code and data/GPSAPSO-BP model code/
- experiment code and data/GPSAPSO-BP model code/calc_error.m
- experiment code and data/GPSAPSO-BP model code/fitness.m
- experiment code and data/GPSAPSO-BP model code/GreedySelection.m
- experiment code and data/GPSAPSO-BP model code/GSOBP.m
- experiment code and data/GPSAPSO-BP model code/main.m
- experiment code and data/GPSAPSO-BP model code/PSOBP.m
- experiment code and data/GPSAPSO-BP model code/Water quality data.xlsx
