# Supplementary material for: A parallel integrated learning technique of improved particle swarm optimization and BP neural network and its application
Source: Sci Rep. 2022 Nov 11;12:19325. doi: 10.1038/s41598-022-21463-2 (PMC9652340; doi:10.1038/s41598-022-21463-2)
Supplement: Supplementary file 1 — Supplementary Information. [file 41598_2022_21463_MOESM1_ESM.zip › experiment code and data/Benchmark function test code/GPSAPSO high dimension/ABC/ABC_Impl.m]

%ABC实现
classdef ABC_Impl < ABC_Base
   
    % 外部可调用的方法
    methods
        function self = ABC_Impl(dim,size,iter_max,range_min_list,range_max_list)
            % 调用父类构造函数设置参数
             self@ABC_Base(dim,size,iter_max,range_min_list,range_max_list);
        end
    end 
end 
