# Supplementary material for: A parallel integrated learning technique of improved particle swarm optimization and BP neural network and its application
Source: Sci Rep. 2022 Nov 11;12:19325. doi: 10.1038/s41598-022-21463-2 (PMC9652340; doi:10.1038/s41598-022-21463-2)
Supplement: Supplementary file 1 — Supplementary Information. [file 41598_2022_21463_MOESM1_ESM.zip › experiment code and data/Benchmark function test code/GPSAPSO high dimension/ABC/ABC_Unit.m]

% 人工蜂群算法个体
classdef ABC_Unit < Unit
    
    properties
        % 蜜蜂类型 1.雇佣蜂，2.非雇佣蜂，3.侦查蜂
        type
        % 蜜源最大开采次数
        times
    end
    
    methods
        function self = ABC_Unit()
        end
    end
    
end
