# Supplementary material for: A parallel integrated learning technique of improved particle swarm optimization and BP neural network and its application
Source: Sci Rep. 2022 Nov 11;12:19325. doi: 10.1038/s41598-022-21463-2 (PMC9652340; doi:10.1038/s41598-022-21463-2)
Supplement: Supplementary file 1 — Supplementary Information. [file 41598_2022_21463_MOESM1_ESM.zip › experiment code and data/Benchmark function test code/GPSAPSO high dimension/ABC/Algorithm_Impl.m]

% 优化算法基类
classdef Algorithm_Impl < handle
    properties
        % 当前最优位置
        position_best;
        % 当前最优适应度
        value_best;
        % 历史最优适应度
        value_best_history;
        % 是否为求最大值
        is_cal_max;
        % 适应度函数，需要单独传入
        fitfunction;
    end
    properties(Access = protected)
        % 维度
        dim;
        % 种群中个体的数量
        size;
        % 最大迭代次数
        iter_max;
        % 解空间下界
        range_min_list;
        % 解空间上界
        range_max_list;
        % 种群列表
        unit_list;
    end
    
    methods
         % 运行，调用入口
        function run(self)
            self.init()
            self.iteration()
        end
    end
    
    methods (Access = protected)
        % 构造函数
        function self = Algorithm_Impl(dim,size,iter_max,range_min_list,range_max_list)
            self.dim =dim;
            self.size = size;
            self.iter_max = iter_max;
            self.range_min_list = range_min_list;
            self.range_max_list = range_max_list;
            self.is_cal_max = true;
        end
        
        % 初始化
        function init(self)
            self.position_best=zeros(1,self.dim);
            self.value_best_history=[];
            %设置初始最优值，由于是求最大值，所以设置了最大浮点数的负值
            self.value_best = -realmax('double');
        end
        
        % 开始迭代
        function iteration(self)
            for iter = 1:self.iter_max
                self.update(iter)
            end
        end
        
        % 处理一次迭代
        function update(self,iter)
            % 记录最优值
            for i = 1:self.size
                if(self.unit_list(i).value>self.value_best)
                    self.value_best = self.unit_list(i).value;
                    self.position_best = self.unit_list(i).position;
                end
            end
            disp(['第' num2str(iter) '代']);
            % 判断是否为求最大值
            if(self.is_cal_max)
                self.value_best_history(end+1) = self.value_best;
                disp(['最优值=' num2str(self.value_best)]);
            else
                self.value_best_history(end+1) = -self.value_best;
                disp(['最优值=' num2str(-self.value_best)]);
            end
            disp(['最优解=' num2str(self.position_best)]);

        end
        % 计算适应度函数值
        function value = cal_fitfunction(self,position)
            if(isempty(self.fitfunction))
                value = 0;
            else
                % 如果适应度函数不为空则返回适应度值
                if(self.is_cal_max)
                    % 如果目标为求函数最大值，则直接返回
                    value = self.fitfunction(position);
                else
                    % 如果目标为求函数小值，则加上负号，转化为最大值
                    value = -self.fitfunction(position);
                end

            end
        end
        
        % 越界检查,超出边界则停留在边界上
        function s=get_out_bound_value(self,position,min_list,max_list)
          if(~exist('min_list','var'))
              min_list = self.range_min_list;
          end
          if(~exist('max_list','var'))
              max_list = self.range_max_list;
          end
          % Apply the lower bound vector
          position_tmp=position;
          I=position_tmp<min_list;
          position_tmp(I)=min_list(I);

          % Apply the upper bound vector
          J=position_tmp>max_list;
          position_tmp(J)=max_list(J);
          % Update this new move
          s=position_tmp;
        end
    end

    events
    end
end
