# Supplementary material for: A parallel integrated learning technique of improved particle swarm optimization and BP neural network and its application
Source: Sci Rep. 2022 Nov 11;12:19325. doi: 10.1038/s41598-022-21463-2 (PMC9652340; doi:10.1038/s41598-022-21463-2)
Supplement: Supplementary file 1 — Supplementary Information. [file 41598_2022_21463_MOESM1_ESM.zip › experiment code and data/Benchmark function test code/GPSAPSO high dimension/ABC/Get_Functions_details.m]

function [lb,ub,dim,fobj] = Get_Functions_details(F)
switch F
    
    case 'F9'        %第一个
    fobj = @F9;
    lb=-5.12;
    ub=5.12;
    dim=20;

    case 'F10'        %第二个
    fobj = @F10;
    lb=-10;
    ub=10;
    dim=20;
    
    case 'F11'                %第三个
    fobj = @F11;
    lb=-10;
    ub=10;
    dim=20; 
    
    
    case 'F12'        %第四个
    fobj = @F12;
    lb=-60;
    ub=60;
    dim=20;
        
    case 'F13'               %第五个
    lb=-10;
    ub=10;
    dim=20;
    fobj = @F13;
    
    case 'F14'               %第五个
    lb=-10;
    ub=10;
    dim=20;
    fobj = @F14;
  
    case 'F15' 
    lb=-10;
    ub=10;
    dim=20;
    fobj = @F15;
    
    case 'F16'
    fobj = @F16;
    lb=-10;
    ub=10;
    dim=20;
    
end
end
 
% F1
function o = F9(x)   %%
dim=size(x,2);
o=sum(x.^2-10*cos(2*pi.*x))+10*dim;
end


% F2
function o = F10(x) %%
dim=size(x,2);
o=sum(100*(x(2:dim)-(x(1:dim-1).^2)).^2+(x(1:dim-1)-1).^2);
end


% F3
function o = F11(x)  %%
dim=size(x,2);
o=sum(x(1:dim).^2)+sum(0.5.*(1:dim).*x(1:dim)).^2+sum(0.5.*(1:dim).*x(1:dim)).^4;  
end


% F4
function o = F12(x)   %%
dim=size(x,2);
o=sum(x.^2)/4000-prod(cos(x./sqrt([1:dim])))+1;
end


% F5
function o = F13(x)   %%
dim=size(x,2);
o=sum(x(1:dim).^2);
%o=sum((1:dim).^2);
end

function o = F14(x)  %%
dim=size(x,2);
o = -20*exp(-0.2*sqrt((1/20)*sum(x(1:dim).^2)))-exp((1/20)*sum(cos(2*pi.*x(1:dim))))+exp(1)+20;
%o=sum((1:dim).^2);
end

function o = F15(x)
o=sum(abs(x))+prod(abs(x));
end

function o = F16(x)
o=sum(abs((x+.5)).^2);
end
