# Supplementary material for: A parallel integrated learning technique of improved particle swarm optimization and BP neural network and its application
Source: Sci Rep. 2022 Nov 11;12:19325. doi: 10.1038/s41598-022-21463-2 (PMC9652340; doi:10.1038/s41598-022-21463-2)
Supplement: Supplementary file 1 — Supplementary Information. [file 41598_2022_21463_MOESM1_ESM.zip › experiment code and data/Benchmark function test code/GPSAPSO high dimension/ABC/Unit.m]

% 个体基类
classdef Unit
    properties
        % 个体的位置
        position
        % 个体的适应度值
        value
    end
    
    methods
        function self = Unit()
        end
    end
    
end
