# Supplementary material for: A parallel integrated learning technique of improved particle swarm optimization and BP neural network and its application
Source: Sci Rep. 2022 Nov 11;12:19325. doi: 10.1038/s41598-022-21463-2 (PMC9652340; doi:10.1038/s41598-022-21463-2)
Supplement: Supplementary file 1 — Supplementary Information. [file 41598_2022_21463_MOESM1_ESM.zip › experiment code and data/Benchmark function test code/GPSAPSO high dimension/fun.m]

function f=F(x)
[M,N]=size(x);
f=zeros(M,1);
for i=1:M
 
    f(i)=sum(x(i,:).^2-10.*cos(2.*pi.*x(i,:))+10);            %使用(-5.12-5.12)
    
    %f(i)=sum(100.*(x(i+1)-x(i)^2)^2+(1-x(i))^2);              %使用(-10-10)
    
    %f(i)=sum(x(i).^2)+sum(0.5.*i.*x(i)).^2+sum(0.5.*i.*x(i)).^4;       %使用(-10-10)
    
    %f(i)=1/4000*sum(x(i,:).^2) - prod(cos(x(i,:)./sqrt(i))) + 1;          %使用（-60-60）
   
    %f(i)=sum(x(i,:).^2);                 %使用（-10-10）
    
    %f(i)= -20*exp(-0.2*sqrt((1/20)*sum(x(i,:).^2)))-exp((1/20)*sum(cos(2*pi.*x(i,:))))+exp(1)+20;  %(-32,32)
    
    %f(i)= sum(abs(x(i,:)))+prod(abs(x(i,:)));    %(-10,10)
    
    %f(i)=sum(abs((x(i,:)+.5)).^2);                %(-10,10)

end
