# Supplementary material for: A parallel integrated learning technique of improved particle swarm optimization and BP neural network and its application
Source: Sci Rep. 2022 Nov 11;12:19325. doi: 10.1038/s41598-022-21463-2 (PMC9652340; doi:10.1038/s41598-022-21463-2)
Supplement: Supplementary file 1 — Supplementary Information. [file 41598_2022_21463_MOESM1_ESM.zip › experiment code and data/Benchmark function test code/GPSAPSO high dimension/GSO.m]

%% 萤火虫部分
clc;
clear all;
format long; %确定精度
%% 传统GSO算法
clc;
clear all;
rho=0.4;%荧光素挥发因子，也就是荧光素值挥发系数
gamma=0.7;%适应度提取比例，也就是荧光素值增强系数
          %个体i在第i+1次迭代时荧光素值大小 li(t+1) =（1-rho）* li(t) + gamma * 个体i在第t+1次迭代时的适应度函数值大小
beta=0.08;%邻域变化率，也就是感知半径变化系数
nt=5;%邻域阀值(邻域荧火虫数)，表示感知范围内限定的优秀个体数，当感知范围内的较优个体数大于nt时，个体的领域半径减小，反之增大。
s=0.7;%步长，即每次移动的距离
s1=0.99999;
s2=0.0000000001;
iot0=5;%荧光素浓度
rs=30.048;%3;%感知半径   个体最大感知半径 萤火虫个体在自己的感知范围内寻找比自己荧光素值大的多有个体组成领域集合
r0=30.048;%3;%决策半径
c1=2;
c2=2;
lb=-10;                          %参数下限
ub=10;                           %参数上限
m=100;                            %种群规模
d=20;                             %目标函数的维度
iter_max=100;                     %最大迭代次数
runtimes=10;                      %运行次数
GSOmin=zeros(runtimes,1);  %记录每一次运行的最优值
for u=1:runtimes
% ================================初始化结束================================

% ===============================分配空间开始===============================
gaddress=zeros(m,d);%分配荧火虫地址空间
ObjV=zeros(m,1);    %分配目标函数值存放空间
gvalue=zeros(m,1);  %分配适应度存放空间
ioti=zeros(m,1);    %分配荧光素存放空间
rdi=zeros(m,1);     %分配荧火虫决策半径存放空间
% ===============================分配空间结束===============================

% ===========================荧火虫常量初始化开始============================
%1.初始化地址
%随机位置
range=repmat((ub-lb),[m d]);   %维度区间
lower=repmat(lb,[m d]);        %低阶
gaddress=rand(m,d).*range+lower;         %基于佳点集生成初始萤火虫种群
ObjV=fun(gaddress);
Globalmin=ObjV(find(ObjV==min(ObjV),1,'last'));            %记录当前最优值
Globalemp=gaddress(find(ObjV==min(ObjV),1,'last'),:);   %记录最优萤火虫
trace=zeros(d+1,iter_max);
%2.初始化荧光素
ioti(:,1)=iot0; %ioti矩阵第一列所有的行值分别赋值iot0
%3.初始化决策半径
rdi(:,1)=r0;
iter_max=100;%最大迭代次数
t=1;%迭代累计
% ===========================荧火虫常量初始化结束============================

% =============================iter_max迭代开始=============================
    %figure(1);
    while(t<=iter_max)
   %1.更新荧光素
   ObjV=fun(gaddress);
     fprintf('%d\n',t)
     for i=1:m
       if ObjV(i)==0
        ObjV(i)=0.000000000000001;
       end
     end
       gvalue=1./ObjV;
    ioti=(1-rho)*ioti+gamma*gvalue;
    %2.各荧火虫移动过程开始
    for i=1:m
        %2.1 决策半径内找更优点
        Nit=[];%存放荧火虫序号
        for j=1:m
            if (norm(gaddress(j,:)-gaddress(i,:))<rdi(i))&&(ioti(i,1)<ioti(j,1))%norm求范数，也就是每个元素平方和之后再开方。设X = rand(10,1); 则norm(X) == sqrt(sum(X.^2));
                Nit(numel(Nit)+1)=j; %numel用于计算数组中元素个数
            end
        end
        %2.2 找下一步移动的点开始        
        if length(Nit)>0 %先判断Nit个数不为0
            Nitioti=ioti(Nit,1);%选出Nit荧光素
            SumNitioti=sum(Nitioti);%Nit荧光素和
            Molecular=Nitioti-ioti(i,1);%分子
            Denominator=SumNitioti-ioti(i,1);%分母            
            Pij=Molecular./Denominator;%计算Nit各元素被选择概率
            Pij=cumsum(Pij);%累计 ,通常用于计算一个数组各行的累加值
            Pij=Pij./Pij(end);%归一化
            Pos=find(rand<Pij);%确定位置
            j=Nit(Pos(1));%确定j的位置
            %荧火虫i向j移动一小步
            %w(t)=s1-(s1-s2)*(t/iter_max).^2;
            %gaddress(i,:)=gaddress(i,:)+w(t)*((gaddress(j,:)-gaddress(i,:))/norm(gaddress(j,:)-gaddress(i,:))+(Globalemp-gaddress(i,:))/norm(Globalemp-gaddress(i,:)));
            gaddress(i,:)=gaddress(i,:)+s*(gaddress(j,:)-gaddress(i,:))/norm(gaddress(j,:)-gaddress(i,:));
            %gaddress(i,:)=f22(gaddress(i,:),domx);
           
             for k=1;d ;
              if gaddress(i,k)<lb
               gaddress(i,k)=lb;
              end
              if gaddress(i,k)>ub
               gaddress(i,k)=ub;
              end
             end%限制范围
            %更新决策半径
            rdi(i)=rdi(i)+beta*(nt-length(Nit));
            if rdi(i,1)<0
                rdi(i,1)=0;
            end
            if rdi(i,1)>rs
                rdi(i,1)=rs;
            end           
        end 
    end
    %2.各荧火虫移动过程结束
 

% =============================iter_max迭代结束=============================

% =============================输出最优结果开始=============================

% =============================输出最优结果结束=============================
ObjV=fun(gaddress);%求各个荧火虫的值
num=find(ObjV==min(ObjV));%最小值序号
MinValue(t,1)=min(ObjV);
BestAddress=gaddress(num,:);   %最小值的萤火虫的解
 if MinValue(t,1)<Globalmin
      Globalmin=MinValue(t,1);
      Globalemp=BestAddress;
 end
trace(1:d,t)=Globalemp(:,1:d)';
trace(end,t)=Globalmin;
t=t+1;
    end
    GSOmin(u)=trace(end,end);
end
YY1=max(GSOmin);
YY2=min(GSOmin);
YY3=mean(GSOmin);
YY4=var(GSOmin);
disp('最差值=')
sprintf('%d',YY1)
disp('最优值=')
sprintf('%d',YY2)
disp('平均值=')
sprintf('%d',YY3)
disp('方差值=')
sprintf('%d',YY4)
