# Supplementary material for: A parallel integrated learning technique of improved particle swarm optimization and BP neural network and its application
Source: Sci Rep. 2022 Nov 11;12:19325. doi: 10.1038/s41598-022-21463-2 (PMC9652340; doi:10.1038/s41598-022-21463-2)
Supplement: Supplementary file 1 — Supplementary Information. [file 41598_2022_21463_MOESM1_ESM.zip › experiment code and data/Benchmark function test code/GPSAPSO high dimension/HIGH.m]

%% PSO
%% 清空环境
clc;
clear all;
close all;
format long; %确定精度

%% 设置种群参数
%   需要自行配置
sizepop = 100;                    % 初始种群个数
dim = 20;                          % 空间维数
ger = 100;                       % 最大迭代次数     

xlimit_max = 5.12*ones(1,dim);    % 设置位置参数限制(矩阵的形式可以多维)
xlimit_min = -5.12*ones(1,dim);

%xlimit_max = 32*ones(dim,1);    % 设置位置参数限制(矩阵的形式可以多维)
%xlimit_min = -32*ones(dim,1);

%xlimit_max = 60*ones(dim,1);    % 设置位置参数限制(矩阵的形式可以多维)
%xlimit_min = -60*ones(dim,1);


vlimit_max = 2*ones(1,dim);       % 设置速度限制
vlimit_min = -2*ones(1,dim);

w = 0.9;                        % 惯性权重
c_2 = 2;                        % 自我学习因子
c_3 = 2;                        % 群体学习因子 

%% 生成初始种群
%  首先随机生成初始种群位置
%  然后随机生成初始种群速度
%  然后初始化个体历史最佳位置，以及个体历史最佳适应度
%  然后初始化群体历史最佳位置，以及群体历史最佳适应度

for i=1:sizepop
    for j=1:dim
        pop_x(i,j) = xlimit_min(j)+(xlimit_max(j) - xlimit_min(j))*rand;
        pop_v(i,j) = vlimit_min(j)+(vlimit_max(j) - vlimit_min(j))*rand;  % 初始种群的速度
    end
end    


gbest = pop_x;                                % 每个个体的历史最佳位置
fitness_gbest = fun(pop_x);                   % 每个个体的历史最佳适应度
zbest = pop_x(1,:);                           % 种群的历史最佳位置
fitness_zbest = fitness_gbest(1);             % 种群的历史最佳适应度

for i=1:sizepop
    if fitness_gbest(i) < fitness_zbest       % 如果求最小值，则为<; 如果求最大值，则为>; 
        zbest = pop_x(i,:);
        fitness_zbest=fitness_gbest(i);
    end
end


%% 粒子群迭代
%    更新速度并对速度进行边界处理    
%    更新位置并对位置进行边界处理
%    进行自适应变异
%    计算新种群各个个体位置的适应度
%    新适应度与个体历史最佳适应度做比较
%    个体历史最佳适应度与种群历史最佳适应度做比较
%    再次循环或结束

iter = 1;                        %迭代次数
record = zeros(ger, 1);          % 记录器
hid = zeros(ger,1);

while iter <= ger
    for i=1:sizepop
        % 更新速度并对速度进行边界处理 
        pop_v(i,:)= w * pop_v(i,:) + c_2*rand*(gbest(i,:)-pop_x(i,:))+c_3*rand*(zbest-pop_x(i,:));% 速度更新
        for j=1:dim
            if  pop_v(i,j) > vlimit_max(j)
                pop_v(i,j) = vlimit_max(j);
            end
            if  pop_v(i,j) < vlimit_min(j)
                pop_v(i,j) = vlimit_min(j);
            end
        end
        
        %    更新位置并对位置进行边界处理
        pop_x(i,:) = pop_x(i,:) + pop_v(i,:);% 位置更新
        for j=1:dim
            if  pop_x(i,j) > xlimit_max(j)
                pop_x(i,j) = xlimit_max(j);
            end
            if  pop_x(i,j) < xlimit_min(j)
                pop_x(i,j) = xlimit_min(j);
            end
        end
        
        %    进行自适应变异
        %if rand > 0.85
        %    i=ceil(dim*rand);
        %    pop_x(i,j)=xlimit_min(i) + (xlimit_max(i) - xlimit_min(i)) * rand;
        %end
  
        %    计算新种群各个个体位置的适应度

        fitness_pop(i) = fun(pop_x(i,:));                      % 当前个体的适应度

        
        %    新适应度与个体历史最佳适应度做比较
        if fitness_pop(i) < fitness_gbest(i)       % 如果求最小值，则为<; 如果求最大值，则为>; 
            gbest(i,:) = pop_x(i,:);               % 更新个体历史最佳位置            
            fitness_gbest(i) = fitness_pop(i);     % 更新个体历史最佳适应度
        end   
        
        %    个体历史最佳适应度与种群历史最佳适应度做比较
        if fitness_gbest(i) < fitness_zbest        % 如果求最小值，则为<; 如果求最大值，则为>; 
            zbest = gbest(i,:);                    % 更新群体历史最佳位置  
            fitness_zbest=fitness_gbest(i);        % 更新群体历史最佳适应度  
        end    
    end
    
    record(iter) = fitness_zbest;%最大值记录
    hid(iter) = log(fitness_zbest);
    iter = iter+1;

end
%% 迭代结果输出
  figure('Position',[269   240  450   350])
  semilogy(1:ger,record,'--','Linewidth',1);
  %plot(1:ger,record,'-','Linewidth',1);
  hold on;

%% GPSAPSO
%% 清空环境
clc;
clear all;
format long; %确定精度

%% 设置种群参数

sizepop = 100;                    % 初始种群个数
dim = 20;                          % 空间维数
ger = 100;                       % 最大迭代次数     

xlimit_max = 5.12*ones(1,dim);    % 设置位置参数限制(矩阵的形式可以多维)
xlimit_min = -5.12*ones(1,dim);

%xlimit_max = 32*ones(dim,1);    % 设置位置参数限制(矩阵的形式可以多维)
%xlimit_min = -32*ones(dim,1);

%xlimit_max = 60*ones(dim,1);    % 设置位置参数限制(矩阵的形式可以多维)
%xlimit_min = -60*ones(dim,1);


vlimit_max = 2*ones(1,dim);       % 设置速度限制
vlimit_min = -2*ones(1,dim);

% 惯性权重
ws=0.9;
we=0.01;
c_2 = 1.4995;                        % 自我学习因子
c_3 = 1.4995;                        % 群体学习因子 

 
%% 生成初始种群
%  首先随机生成初始种群位置
%  然后随机生成初始种群速度
%  然后初始化个体历史最佳位置，以及个体历史最佳适应度
%  然后初始化群体历史最佳位置，以及群体历史最佳适应度

for i=1:sizepop
    for j=1:dim
        pop_v(i,j) = vlimit_min(j)+(vlimit_max(j) - vlimit_min(j))*rand;  % 初始种群的速度
    end
end   


%佳点集初始化位置
for i= 1:sizepop
    for j = 1:dim
        r(i,j) = exp(j)*i;
    end
end
r=r-fix(r);

for i = 1:dim
        %pop_x(i,j) = xlimit_min(j)+(xlimit_max(j) - xlimit_min(j))*rand;
        pop_x(:,i) = xlimit_min(i)+(xlimit_max(i) - xlimit_min(i))*r(:,i);
end


gbest = pop_x;                                % 每个个体的历史最佳位置
fitness_gbest = fun(pop_x) ;                  % 每个个体的历史最佳适应度
zbest = pop_x(1,:);                           % 种群的历史最佳位置
fitness_zbest = fitness_gbest(1);             % 种群的历史最佳适应度

for i=1:sizepop
    if fitness_gbest(i) < fitness_zbest       % 如果求最小值，则为<; 如果求最大值，则为>; 
        zbest = pop_x(i,:);
        fitness_zbest=fitness_gbest(i);
    end
end

%% 粒子群迭代
%    更新速度并对速度进行边界处理    
%    更新位置并对位置进行边界处理
%    进行自适应变异
%    计算新种群各个个体位置的适应度
%    新适应度与个体历史最佳适应度做比较
%    个体历史最佳适应度与种群历史最佳适应度做比较
%    再次循环或结束

iter = 1;                        %迭代次数
record2 = zeros(ger, 1);          % 记录器
hid = zeros(ger,1);

while iter <= ger
    for i=1:sizepop
        % 更新速度并对速度进行边界处理 
        w(iter)=ws-(ws-we)*(iter/ger).^2;
        pop_v(i,:)= w(iter) * pop_v(i,:) + c_2*rand*(gbest(i,:)-pop_x(i,:))+c_3*rand*(zbest-pop_x(i,:));% 速度更新
        for j=1:dim
            if  pop_v(i,j) > vlimit_max(j)
                pop_v(i,j) = vlimit_max(j);
            end
            if  pop_v(i,j) < vlimit_min(j)
                pop_v(i,j) = vlimit_min(j);
            end
        end
        
        %    更新位置并对位置进行边界处理
        pop_x(i,:) = pop_x(i,:) + pop_v(i,:);% 位置更新
        for j=1:dim
            if  pop_x(i,j) > xlimit_max(j)
                pop_x(i,j) = xlimit_max(j);
            end
            if  pop_x(i,j) < xlimit_min(j)
                pop_x(i,j) = xlimit_min(j);
            end
        end
        
        %    进行自适应变异
        %if rand > 0.85
        %    i=ceil(dim*rand);
        %    pop_x(i,j)=xlimit_min(i) + (xlimit_max(i) - xlimit_min(i)) * rand;
        %end
  
        %    计算新种群各个个体位置的适应度

        fitness_pop(i) = fun(pop_x(i,:));                      % 当前个体的适应度

        
        %    新适应度与个体历史最佳适应度做比较
        if fitness_pop(i) < fitness_gbest(i)       % 如果求最小值，则为<; 如果求最大值，则为>; 
            gbest(i,:) = pop_x(i,:);               % 更新个体历史最佳位置            
            fitness_gbest(i) = fitness_pop(i);     % 更新个体历史最佳适应度
        end   
        
        %    个体历史最佳适应度与种群历史最佳适应度做比较
        if fitness_gbest(i) < fitness_zbest        % 如果求最小值，则为<; 如果求最大值，则为>; 
            zbest = gbest(i,:);                    % 更新群体历史最佳位置  
            fitness_zbest=fitness_gbest(i);        % 更新群体历史最佳适应度  
        end    
    end
    
    record2(iter) = fitness_zbest;%最大值记录
    hid(iter) = log(fitness_zbest);
    iter = iter+1;

end

semilogy(1:ger,record2,'-','Linewidth',1);
%plot(1:ger,record2,'-','Linewidth',1);
%legend('PSO','GPSAPSO');
hold on

%% ABC蜂群算法
%% 清理之前的数据
% 清除所有数据
clear all;
% 清除窗口输出
clc;

%% 选择测试函数
Function_name='F1';
%[最小值，最大值，维度，测试函数]
[lb,ub,dim,fobj]=Get_Functions_details(Function_name);

%% 算法实例
% 种群数量
size = 100;
% 最大迭代次数
iter_max = 100;
% 取值范围上界
range_max_list = ones(1,dim)*ub;
% 取值范围下界
range_min_list = ones(1,dim)*lb;

% 实例化BA_Impl
%base_1 = BA_Impl(dim,size,iter_max,range_min_list,range_max_list);
%告诉算法求不是求最大值
%base_1.is_cal_max = false;
% 确定适应度函数
%base_1.fitfunction = fobj;
% 运行
%base_1.run();


% 实例化ABC_Impl
base_2 = ABC_Impl(dim,size,iter_max,range_min_list,range_max_list);
%告诉算法求不是求最大值
base_2.is_cal_max = false;
% 确定适应度函数
base_2.fitfunction = fobj;
% 运行
base_2.run();

%% 绘制图像
%h3 = semilogy(base_2.value_best_history,'Color','g');
%semilogy(base_1.value_best_history,'Linewidth',1);
%hold on
semilogy(base_2.value_best_history,'Linewidth',1);
hold on


%% 萤火虫部分
clc;
clear all;
format long; %确定精度
%% 传统GSO算法
clc;
clear all;
rho=0.4;%荧光素挥发因子，也就是荧光素值挥发系数
gamma=0.7;%适应度提取比例，也就是荧光素值增强系数
          %个体i在第i+1次迭代时荧光素值大小 li(t+1) =（1-rho）* li(t) + gamma * 个体i在第t+1次迭代时的适应度函数值大小
beta=0.08;%邻域变化率，也就是感知半径变化系数
nt=5;%邻域阀值(邻域荧火虫数)，表示感知范围内限定的优秀个体数，当感知范围内的较优个体数大于nt时，个体的领域半径减小，反之增大。
s=0.7;%步长，即每次移动的距离
s1=0.99999;
s2=0.0000000001;
iot0=5;%荧光素浓度
rs=30.048;%3;%感知半径   个体最大感知半径 萤火虫个体在自己的感知范围内寻找比自己荧光素值大的多有个体组成领域集合
r0=30.048;%3;%决策半径
c1=2;
c2=2;
lb=-5.12;                          %参数下限
ub=5.12;                           %参数上限
m=100;                            %种群规模
d=20;                             %目标函数的维度
iter_max=100;                     %最大迭代次数
% ================================初始化结束================================

% ===============================分配空间开始===============================
gaddress=zeros(m,d);%分配荧火虫地址空间
ObjV=zeros(m,1);    %分配目标函数值存放空间
gvalue=zeros(m,1);  %分配适应度存放空间
ioti=zeros(m,1);    %分配荧光素存放空间
rdi=zeros(m,1);     %分配荧火虫决策半径存放空间
% ===============================分配空间结束===============================

% ===========================荧火虫常量初始化开始============================
%1.初始化地址
%随机位置
range=repmat((ub-lb),[m d]);   %维度区间
lower=repmat(lb,[m d]);        %低阶
gaddress=rand(m,d).*range+lower;         %基于佳点集生成初始萤火虫种群
ObjV=fun(gaddress);
Globalmin=ObjV(find(ObjV==min(ObjV),1,'last'));            %记录当前最优值
Globalemp=gaddress(find(ObjV==min(ObjV),1,'last'),:);   %记录最优萤火虫
trace=zeros(d+1,iter_max);
%2.初始化荧光素
ioti(:,1)=iot0; %ioti矩阵第一列所有的行值分别赋值iot0
%3.初始化决策半径
rdi(:,1)=r0;
iter_max=100;%最大迭代次数
t=1;%迭代累计
% ===========================荧火虫常量初始化结束============================

% =============================iter_max迭代开始=============================
    %figure(1);
    while(t<=iter_max)
   %1.更新荧光素
   ObjV=fun(gaddress);
     fprintf('%d\n',t)
     for i=1:m
       if ObjV(i)==0
        ObjV(i)=0.000000000000001;
       end
     end
       gvalue=1./ObjV;
    ioti=(1-rho)*ioti+gamma*gvalue;
    %2.各荧火虫移动过程开始
    for i=1:m
        %2.1 决策半径内找更优点
        Nit=[];%存放荧火虫序号
        for j=1:m
            if (norm(gaddress(j,:)-gaddress(i,:))<rdi(i))&&(ioti(i,1)<ioti(j,1))%norm求范数，也就是每个元素平方和之后再开方。设X = rand(10,1); 则norm(X) == sqrt(sum(X.^2));
                Nit(numel(Nit)+1)=j; %numel用于计算数组中元素个数
            end
        end
        %2.2 找下一步移动的点开始        
        if length(Nit)>0 %先判断Nit个数不为0
            Nitioti=ioti(Nit,1);%选出Nit荧光素
            SumNitioti=sum(Nitioti);%Nit荧光素和
            Molecular=Nitioti-ioti(i,1);%分子
            Denominator=SumNitioti-ioti(i,1);%分母            
            Pij=Molecular./Denominator;%计算Nit各元素被选择概率
            Pij=cumsum(Pij);%累计 ,通常用于计算一个数组各行的累加值
            Pij=Pij./Pij(end);%归一化
            Pos=find(rand<Pij);%确定位置
            j=Nit(Pos(1));%确定j的位置
            %荧火虫i向j移动一小步
            %w(t)=s1-(s1-s2)*(t/iter_max).^2;
            %gaddress(i,:)=gaddress(i,:)+w(t)*((gaddress(j,:)-gaddress(i,:))/norm(gaddress(j,:)-gaddress(i,:))+(Globalemp-gaddress(i,:))/norm(Globalemp-gaddress(i,:)));
            gaddress(i,:)=gaddress(i,:)+s*(gaddress(j,:)-gaddress(i,:))/norm(gaddress(j,:)-gaddress(i,:));
            %gaddress(i,:)=f22(gaddress(i,:),domx);
           
             for k=1;d ;
              if gaddress(i,k)<lb
               gaddress(i,k)=lb;
              end
              if gaddress(i,k)>ub
               gaddress(i,k)=ub;
              end
             end%限制范围
            %更新决策半径
            rdi(i)=rdi(i)+beta*(nt-length(Nit));
            if rdi(i,1)<0
                rdi(i,1)=0;
            end
            if rdi(i,1)>rs
                rdi(i,1)=rs;
            end           
        end 
    end
    %2.各荧火虫移动过程结束
 

% =============================iter_max迭代结束=============================

% =============================输出最优结果开始=============================

% =============================输出最优结果结束=============================
ObjV=fun(gaddress);%求各个荧火虫的值
num=find(ObjV==min(ObjV));%最小值序号
MinValue(t,1)=min(ObjV);
BestAddress=gaddress(num,:);   %最小值的萤火虫的解
 if MinValue(t,1)<Globalmin
      Globalmin=MinValue(t,1);
      Globalemp=BestAddress;
 end
trace(1:d,t)=Globalemp(:,1:d)';
trace(end,t)=Globalmin;
t=t+1;
    end
  semilogy(1:iter_max,trace(end,:),'--','Linewidth',1);
  %plot(1:iter_max,trace(end,:),'--','Linewidth',1);
  hold on;
% =============================输出最优结果结束=============================
%% IGSO
clc;
clear all;
rho=0.4;%荧光素挥发因子，也就是荧光素值挥发系数
gamma=0.6;%适应度提取比例，也就是荧光素值增强系数
          %个体i在第i+1次迭代时荧光素值大小 li(t+1) =（1-rho）* li(t) + gamma * 个体i在第t+1次迭代时的适应度函数值大小
beta=0.08;%邻域变化率，也就是感知半径变化系数
nt=5;%邻域阀值(邻域荧火虫数)，表示感知范围内限定的优秀个体数，当感知范围内的较优个体数大于nt时，个体的领域半径减小，反之增大。
s=0.5;%步长，即每次移动的距离
s1=0.99;
s2=0.0000001;
iot0=5;%荧光素浓度
rs=35.048;%3;%感知半径   个体最大感知半径 萤火虫个体在自己的感知范围内寻找比自己荧光素值大的多有个体组成领域集合
r0=35.048;%3;%决策半径
c1=2;
c2=2;
lb=-5.12;                          %参数下限
ub=5.12;                           %参数上限
m=100;                            %种群规模
d=20;                             %目标函数的维度
iter_max=100;                     %最大迭代次数
% ================================初始化结束================================

% ===============================分配空间开始===============================
gaddress=zeros(m,d);%分配荧火虫地址空间
ObjV=zeros(m,1);    %分配目标函数值存放空间
gvalue=zeros(m,1);  %分配适应度存放空间
ioti=zeros(m,1);    %分配荧光素存放空间
rdi=zeros(m,1);     %分配荧火虫决策半径存放空间
% ===============================分配空间结束===============================

% ===========================荧火虫常量初始化开始============================
%1.初始化地址
%佳点集均匀位置
range=repmat((ub-lb),[m d]);   %维度区间
lower=repmat(lb,[m d]);        %低阶
for i=1:m                      %初始佳点位置
    for j=1:d
        r(i,j)=exp(j)*i;
    end
end
r=r-fix(r);
gaddress=r.*range+lower;         %基于佳点集生成初始萤火虫种群
ObjV=fun(gaddress);
Globalmin=ObjV(find(ObjV==min(ObjV),1,'last'));            %记录当前最优值
Globalemp=gaddress(find(ObjV==min(ObjV),1,'last'),:);   %记录最优萤火虫
trace=zeros(d+1,iter_max);
%2.初始化荧光素
ioti(:,1)=iot0; %ioti矩阵第一列所有的行值分别赋值iot0
%3.初始化决策半径
rdi(:,1)=100;%最大迭代次数
t=1;%迭代累计
% ===========================荧火虫常量初始化结束============================

% =============================iter_max迭代开始=============================
    %figure(1);
    while(t<=iter_max)
   %1.更新荧光素
   ObjV=fun(gaddress);
     fprintf('%d\n',t)
     for i=1:m
       if ObjV(i)==0
        ObjV(i)=0.000000000000001;
       end
     end
       gvalue=1./ObjV;
    ioti=(1-rho)*ioti+gamma*gvalue;
    %2.各荧火虫移动过程开始
    for i=1:m
        %2.1 决策半径内找更优点
        Nit=[];%存放荧火虫序号
        for j=1:m
            if (norm(gaddress(j,:)-gaddress(i,:))<rdi(i))&&(ioti(i,1)<ioti(j,1))%norm求范数，也就是每个元素平方和之后再开方。设X = rand(10,1); 则norm(X) == sqrt(sum(X.^2));
                Nit(numel(Nit)+1)=j; %numel用于计算数组中元素个数
            end
        end
        %2.2 找下一步移动的点开始        
        if length(Nit)>0 %先判断Nit个数不为0
            Nitioti=ioti(Nit,1);%选出Nit荧光素
            SumNitioti=sum(Nitioti);%Nit荧光素和
            Molecular=Nitioti-ioti(i,1);%分子
            Denominator=SumNitioti-ioti(i,1);%分母            
            Pij=Molecular./Denominator;%计算Nit各元素被选择概率
            Pij=cumsum(Pij);%累计 ,通常用于计算一个数组各行的累加值
            Pij=Pij./Pij(end);%归一化
            Pos=find(rand<Pij);%确定位置
            j=Nit(Pos(1));%确定j的位置
            %荧火虫i向j移动一小步
            w(t)=s1-(s1-s2)*(t/iter_max).^2;
            %gaddress(i,:)=gaddress(i,:)+w(t)*((gaddress(j,:)-gaddress(i,:))/norm(gaddress(j,:)-gaddress(i,:))+(Globalemp-gaddress(i,:))/norm(Globalemp-gaddress(i,:)));
            gaddress(i,:)=gaddress(i,:)+w(t)*(gaddress(j,:)-gaddress(i,:))/norm(gaddress(j,:)-gaddress(i,:));
            %gaddress(i,:)=f22(gaddress(i,:),domx);
           
             for k=1;d ;
              if gaddress(i,k)<lb
               gaddress(i,k)=lb;
              end
              if gaddress(i,k)>ub
               gaddress(i,k)=ub;
              end
             end%限制范围
            %更新决策半径
            rdi(i)=rdi(i)+beta*(nt-length(Nit));
            if rdi(i,1)<0
                rdi(i,1)=0;
            end
            if rdi(i,1)>rs
                rdi(i,1)=rs;
            end           
        end 
    end
    %2.各荧火虫移动过程结束
 

% =============================iter_max迭代结束=============================

% =============================输出最优结果开始=============================

% =============================输出最优结果结束=============================
ObjV=fun(gaddress);%求各个荧火虫的值
num=find(ObjV==min(ObjV));%最小值序号
MinValue(t,1)=min(ObjV);
BestAddress=gaddress(num,:);   %最小值的萤火虫的解
 if MinValue(t,1)<Globalmin
      Globalmin=MinValue(t,1);
      Globalemp=BestAddress;
 end
trace(1:d,t)=Globalemp(:,1:d)';
trace(end,t)=Globalmin;
t=t+1;
    end 
semilogy(1:iter_max,trace(end,:),'Linewidth',1);
%plot(1:iter_max,trace(end,:),'--','Linewidth',1);
legend('PSO','GPSAPSO','ABC','GSO','BA');
xlabel('Number of iteration');
ylabel('Fitness value');
title('Solving process');

%semilogy(1:iter_max,trace(end,:),'-r','Linewidth',2);
%legend('GSO-ELM','IGSO-ELM');
%xlabel('Number of iteration');
%ylabel('Fitness value');
%title('MAE decline process');


  
