# Supplementary material for: A parallel integrated learning technique of improved particle swarm optimization and BP neural network and its application
Source: Sci Rep. 2022 Nov 11;12:19325. doi: 10.1038/s41598-022-21463-2 (PMC9652340; doi:10.1038/s41598-022-21463-2)
Supplement: Supplementary file 1 — Supplementary Information. [file 41598_2022_21463_MOESM1_ESM.zip › experiment code and data/Benchmark function test code/GPSAPSO high dimension/more/Crossover.m]

%%
function [off1, off2]=Crossover(x1,x2,LowerBound,UpperBound)
L=unifrnd(-1,1,size(x1));
off1=L.*x1+(1-L).*x2;
off2=L.*x2+(1-L).*x1;
% Position Limits
off1=max(off1,LowerBound); off1=min(off1,UpperBound);
off2=max(off2,LowerBound); off2=min(off2,UpperBound);
end
