# Supplementary material for: A parallel integrated learning technique of improved particle swarm optimization and BP neural network and its application
Source: Sci Rep. 2022 Nov 11;12:19325. doi: 10.1038/s41598-022-21463-2 (PMC9652340; doi:10.1038/s41598-022-21463-2)
Supplement: Supplementary file 1 — Supplementary Information. [file 41598_2022_21463_MOESM1_ESM.zip › experiment code and data/Benchmark function test code/GPSAPSO high dimension/more/initialization.m]

%% ×Óº¯ÊýÓÃÓÚ³õÊ¼»¯ÖÖÈº

function Positions=initialization(SearchAgents_no,dim,ub,lb)
Boundary_no= size(ub,2); % ±ß½çÊýÁ¿
Positions = zeros(SearchAgents_no,dim); %³õÊ¼»¯Î»ÖÃ¾ÓÖÐ

%¶à¸öÉÏ½çÏÂ½çµÄ´¦Àí
if Boundary_no>1
    for i=1:dim
        ub_i=ub(i);
        lb_i=lb(i);
        Positions(:,i)=rand(SearchAgents_no,1).*(ub_i-lb_i)+lb_i;
    end
end

%ÏàÍ¬ÉÏÏÂ½çµÄ´¦Àí
if Boundary_no==1
    Positions=rand(SearchAgents_no,dim).*(ub-lb)+lb;
end
end
