# Supplementary material for: A parallel integrated learning technique of improved particle swarm optimization and BP neural network and its application
Source: Sci Rep. 2022 Nov 11;12:19325. doi: 10.1038/s41598-022-21463-2 (PMC9652340; doi:10.1038/s41598-022-21463-2)
Supplement: Supplementary file 1 — Supplementary Information. [file 41598_2022_21463_MOESM1_ESM.zip › experiment code and data/Benchmark function test code/GPSAPSO high dimension/more/Mutate.m]

function y=Mutate(x,mu,LowerBound,UpperBound)
nVar=numel(x);
nmu=ceil(mu*nVar);
j=randsample(nVar,nmu);
sigma=0.1*(UpperBound-LowerBound);
y=x;
y(j)=x(j)+sigma*(randn(size(j))');
y=max(y,LowerBound); y=min(y,UpperBound);
end
