# Supplementary material for: A parallel integrated learning technique of improved particle swarm optimization and BP neural network and its application
Source: Sci Rep. 2022 Nov 11;12:19325. doi: 10.1038/s41598-022-21463-2 (PMC9652340; doi:10.1038/s41598-022-21463-2)
Supplement: Supplementary file 1 — Supplementary Information. [file 41598_2022_21463_MOESM1_ESM.zip › experiment code and data/Benchmark function test code/GPSAPSO high dimension/more/NSABC.m]

function [Alpha_score,Alpha_pos,Convergence_curve]=NSABC(popsize,maxIter,lb,ub,dim,fobj)
global initialX

% initialize alpha, beta, and delta_pos
Alpha_pos=zeros(1,dim);
Alpha_score=inf; %change this to -inf for maximization problems

Beta_pos=zeros(1,dim);
Beta_score=inf; %change this to -inf for maximization problems

Delta_pos=zeros(1,dim);
Delta_score=inf; %change this to -inf for maximization problems

%Initialize the positions of search agents
Positions=initialX;

Convergence_curve=zeros(1,maxIter);

% Main loop
for l=1:maxIter
    for i=1:size(Positions,1)  
        
       % Return back the search agents that go beyond the boundaries of the search space
        Flag4ub=Positions(i,:)>ub;
        Flag4lb=Positions(i,:)<lb;
        Positions(i,:)=(Positions(i,:).*(~(Flag4ub+Flag4lb)))+ub.*Flag4ub+lb.*Flag4lb;               
        
        % Calculate objective function for each search agent
        fitness=fobj(Positions(i,:));
        
        % Update Alpha, Beta, and Delta
        if fitness<Alpha_score 
            Alpha_score=fitness; % Update alpha
            Alpha_pos=Positions(i,:);
        end
        
        if fitness>Alpha_score && fitness<Beta_score 
            Beta_score=fitness; % Update beta
            Beta_pos=Positions(i,:);
        end
        
        if fitness>Alpha_score && fitness>Beta_score && fitness<Delta_score 
            Delta_score=fitness; % Update delta
            Delta_pos=Positions(i,:);
        end
    end
    
    
    a=2-l*((2)/maxIter); % a decreases linearly fron 2 to 0
    
    % Update the Position of search agents including omegas
    for i=1:size(Positions,1)
        for j=1:size(Positions,2)     
                       
            r1=rand(); % r1 is a random number in [0,1]
            r2=rand(); % r2 is a random number in [0,1]
            
            A1=2*a*r1-a; % Equation (3.3)
            C1=2*r2; % Equation (3.4)
            
            D_alpha=abs(C1*Alpha_pos(j)-Positions(i,j)); % Equation (3.5)-part 1
            X1=Alpha_pos(j)-A1*D_alpha; % Equation (3.6)-part 1
                       
            r1=rand();
            r2=rand();
            
            A2=2*a*r1-a; % Equation (3.3)
            C2=2*r2; % Equation (3.4)
            
            D_beta=abs(C2*Beta_pos(j)-Positions(i,j)); % Equation (3.5)-part 2
            X2=Beta_pos(j)-A2*D_beta; % Equation (3.6)-part 2       
            
            r1=rand();
            r2=rand(); 
            
            A3=2*a*r1-a; % Equation (3.3)
            C3=2*r2; % Equation (3.4)
            
            D_delta=abs(C3*Delta_pos(j)-Positions(i,j)); % Equation (3.5)-part 3
            X3=Delta_pos(j)-A3*D_delta; % Equation (3.5)-part 3             
            
            Positions(i,j)=(X1+X2+X3)/3;% Equation (3.7)
            
        end
    end
    Convergence_curve(l)=Alpha_score;
end
