# Supplementary material for: A parallel integrated learning technique of improved particle swarm optimization and BP neural network and its application
Source: Sci Rep. 2022 Nov 11;12:19325. doi: 10.1038/s41598-022-21463-2 (PMC9652340; doi:10.1038/s41598-022-21463-2)
Supplement: Supplementary file 1 — Supplementary Information. [file 41598_2022_21463_MOESM1_ESM.zip › experiment code and data/Benchmark function test code/GPSAPSO high dimension/more/test.m]

%% 主程序
%% 初始化
clear
close all
clc
global initialX


%% 优化算法的参数统一设置
popsize=30; %种群数量
maxgen=100; %最大迭代次数

%% 设定测试函数
No=1;         %测试函数编号，1->23
Function_name=strcat('F',num2str(No)); %测试函数名字
[lb,ub,dim,fobj]=Get_Functions_details(Function_name);       %读取测试函数信息
disp(['测试函数编号: F', num2str(No)]);

%% 优化算法寻优
S = [];
% 初始化相同的起点位置
initialX=initialization(popsize,dim,ub,lb);  

%% I. NSABC
disp(' ')
string = 'NSABC';
optimizer = str2func(string);
disp(string)
[best_score0,pos0,curve0]=optimizer(popsize,maxgen,lb,ub,dim,fobj);

display(['The best solution obtained by ',string,' is : ', num2str(pos0)]);
display(['The best optimal value of the objective funciton found by ',string,' is : ', num2str(best_score0)]);
S = [S,{string}];

%% VI. CRBA
disp(' ')
string = 'CRBA';
optimizer = str2func(string);
disp(string)
[best_score5,pos5,curve5]=optimizer(popsize,maxgen,lb,ub,dim,fobj);

display(['The best solution obtained by ',string,' is : ', num2str(pos5)]);
display(['The best optimal value of the objective funciton found by ',string,' is : ', num2str(best_score5)]);
S = [S,{string}];

%% 搜索空间画图
%figure('units','normalized','position', [0.12 0.25 0.38 0.5])
%fun_plot(Function_name);
%title('Test Funtion')
%xlabel('x_1');
%ylabel('x_2');
%zlabel('F( x_1 , x_2 )')

% 进化曲线对比， 注意，部分适应度函数值为负数，如无法绘制图像，请用plot函数代替semilogy函数
%figure('units','normalized','position', [0.501 0.25 0.38 0.5])
figure('Position',[269   240  450   350])
semilogy(curve0,'--','linewidth',1)
%plot(curve0,'y-','linewidth',0.5)
hold on
semilogy(curve5,'--','linewidth',1)
%plot(curve5,'b-','linewidth',0.5)
hold on
legend('NSABC','CRBA')
%grid on
xlabel('Iterations')
ylabel('Fitness value')
title(Function_name)
