# Supplementary material for: A parallel integrated learning technique of improved particle swarm optimization and BP neural network and its application
Source: Sci Rep. 2022 Nov 11;12:19325. doi: 10.1038/s41598-022-21463-2 (PMC9652340; doi:10.1038/s41598-022-21463-2)
Supplement: Supplementary file 1 — Supplementary Information. [file 41598_2022_21463_MOESM1_ESM.zip › experiment code and data/Benchmark function test code/GPSAPSO high dimension/SR.m]

%% PSO
%% 清空环境
clc;
clear all;
close all;
format long; %确定精度

%% 设置种群参数
%   需要自行配置
sizepop = 100;                    % 初始种群个数
dim = 20;                          % 空间维数
ger = 200;                       % 最大迭代次数     

%xlimit_max = 5.12*ones(1,dim);    % 设置位置参数限制(矩阵的形式可以多维)
%xlimit_min = -5.12*ones(1,dim);

%xlimit_max = 10*ones(dim,1);    % 设置位置参数限制(矩阵的形式可以多维)
%xlimit_min = -10*ones(dim,1);

xlimit_max = 60*ones(dim,1);    % 设置位置参数限制(矩阵的形式可以多维)
xlimit_min = -60*ones(dim,1);


vlimit_max = 2*ones(1,dim);       % 设置速度限制
vlimit_min = -2*ones(1,dim);

w = 0.9;                        % 惯性权重
c_2 = 1.4995;                        % 自我学习因子
c_3 = 1.4995;                        % 群体学习因子 

%% 生成初始种群
%  首先随机生成初始种群位置
%  然后随机生成初始种群速度
%  然后初始化个体历史最佳位置，以及个体历史最佳适应度
%  然后初始化群体历史最佳位置，以及群体历史最佳适应度

for i=1:sizepop
    for j=1:dim
        pop_x(i,j) = xlimit_min(j)+(xlimit_max(j) - xlimit_min(j))*rand;
        pop_v(i,j) = vlimit_min(j)+(vlimit_max(j) - vlimit_min(j))*rand;  % 初始种群的速度
    end
end    


gbest = pop_x;                                % 每个个体的历史最佳位置
fitness_gbest = fun(pop_x);                   % 每个个体的历史最佳适应度
zbest = pop_x(1,:);                           % 种群的历史最佳位置
fitness_zbest = fitness_gbest(1);             % 种群的历史最佳适应度

for i=1:sizepop
    if fitness_gbest(i) < fitness_zbest       % 如果求最小值，则为<; 如果求最大值，则为>; 
        zbest = pop_x(i,:);
        fitness_zbest=fitness_gbest(i);
    end
end


%% 粒子群迭代
%    更新速度并对速度进行边界处理    
%    更新位置并对位置进行边界处理
%    进行自适应变异
%    计算新种群各个个体位置的适应度
%    新适应度与个体历史最佳适应度做比较
%    个体历史最佳适应度与种群历史最佳适应度做比较
%    再次循环或结束
ws=0.9;
we=0;

iter = 1;                        %迭代次数
record = zeros(ger, 1);          % 记录器
hid = zeros(ger,1);

while iter <= ger
    for i=1:sizepop
        % 更新速度并对速度进行边界处理 
        pop_v(i,:)= w* pop_v(i,:) + c_2*rand*(gbest(i,:)-pop_x(i,:))+c_3*rand*(zbest-pop_x(i,:));% 速度更新
        for j=1:dim
            if  pop_v(i,j) > vlimit_max(j)
                pop_v(i,j) = vlimit_max(j);
            end
            if  pop_v(i,j) < vlimit_min(j)
                pop_v(i,j) = vlimit_min(j);
            end
        end
        
        %    更新位置并对位置进行边界处理
        pop_x(i,:) = pop_x(i,:) + pop_v(i,:);% 位置更新
        for j=1:dim
            if  pop_x(i,j) > xlimit_max(j)
                pop_x(i,j) = xlimit_max(j);
            end
            if  pop_x(i,j) < xlimit_min(j)
                pop_x(i,j) = xlimit_min(j);
            end
        end
        
        %    进行自适应变异
        %if rand > 0.85
        %    i=ceil(dim*rand);
        %    pop_x(i,j)=xlimit_min(i) + (xlimit_max(i) - xlimit_min(i)) * rand;
        %end
  
        %    计算新种群各个个体位置的适应度

        fitness_pop(i) = fun(pop_x(i,:));                      % 当前个体的适应度

        
        %    新适应度与个体历史最佳适应度做比较
        if fitness_pop(i) < fitness_gbest(i)       % 如果求最小值，则为<; 如果求最大值，则为>; 
            gbest(i,:) = pop_x(i,:);               % 更新个体历史最佳位置            
            fitness_gbest(i) = fitness_pop(i);     % 更新个体历史最佳适应度
        end   
        
        %    个体历史最佳适应度与种群历史最佳适应度做比较
        if fitness_gbest(i) < fitness_zbest        % 如果求最小值，则为<; 如果求最大值，则为>; 
            zbest = gbest(i,:);                    % 更新群体历史最佳位置  
            fitness_zbest=fitness_gbest(i);        % 更新群体历史最佳适应度  
        end    
    end
    
    record(iter) = fitness_zbest;%最大值记录
    hid(iter) = log(fitness_zbest);
    iter = iter+1;

end
%% 迭代结果输出
  figure(1)
  semilogy(1:ger,record,'--','Linewidth',1);
  %plot(1:ger,record,'-','Linewidth',1);
  hold on;
  
  
  %% PSO
%% 清空环境
clc;
clear all;
format long; %确定精度

%% 设置种群参数
%   需要自行配置
sizepop = 100;                    % 初始种群个数
dim = 20;                          % 空间维数
ger = 200;                       % 最大迭代次数     

%xlimit_max = 5.12*ones(1,dim);    % 设置位置参数限制(矩阵的形式可以多维)
%xlimit_min = -5.12*ones(1,dim);

%xlimit_max = 10*ones(dim,1);    % 设置位置参数限制(矩阵的形式可以多维)
%xlimit_min = -10*ones(dim,1);

xlimit_max = 60*ones(dim,1);    % 设置位置参数限制(矩阵的形式可以多维)
xlimit_min = -60*ones(dim,1);


vlimit_max = 2*ones(1,dim);       % 设置速度限制
vlimit_min = -2*ones(1,dim);

w = 0.9;                        % 惯性权重
c_2 = 1.4995;                        % 自我学习因子
c_3 = 1.4995;                        % 群体学习因子 

%% 生成初始种群
%  首先随机生成初始种群位置
%  然后随机生成初始种群速度
%  然后初始化个体历史最佳位置，以及个体历史最佳适应度
%  然后初始化群体历史最佳位置，以及群体历史最佳适应度

for i=1:sizepop
    for j=1:dim
        pop_x(i,j) = xlimit_min(j)+(xlimit_max(j) - xlimit_min(j))*rand;
        pop_v(i,j) = vlimit_min(j)+(vlimit_max(j) - vlimit_min(j))*rand;  % 初始种群的速度
    end
end    


gbest = pop_x;                                % 每个个体的历史最佳位置
fitness_gbest = fun(pop_x);                   % 每个个体的历史最佳适应度
zbest = pop_x(1,:);                           % 种群的历史最佳位置
fitness_zbest = fitness_gbest(1);             % 种群的历史最佳适应度

for i=1:sizepop
    if fitness_gbest(i) < fitness_zbest       % 如果求最小值，则为<; 如果求最大值，则为>; 
        zbest = pop_x(i,:);
        fitness_zbest=fitness_gbest(i);
    end
end


%% 粒子群迭代
%    更新速度并对速度进行边界处理    
%    更新位置并对位置进行边界处理
%    进行自适应变异
%    计算新种群各个个体位置的适应度
%    新适应度与个体历史最佳适应度做比较
%    个体历史最佳适应度与种群历史最佳适应度做比较
%    再次循环或结束
ws=0.9;
we=0;

iter = 1;                        %迭代次数
record = zeros(ger, 1);          % 记录器
hid = zeros(ger,1);

while iter <= ger
    for i=1:sizepop
        % 更新速度并对速度进行边界处理 
        %w(iter)=ws-(ws-we)*(iter/ger).^2;
        %w(iter)=ws-(ws-we)*(iter/ger);
        w(iter)=-ws+(ws-we)*((1/(1+exp(-((12*iter-6*ger)/ger))))-((2*(iter-ger))/ger));
        
        
        
        
        
        
        
        pop_v(i,:)= w(iter) * pop_v(i,:) + c_2*rand*(gbest(i,:)-pop_x(i,:))+c_3*rand*(zbest-pop_x(i,:));% 速度更新
        for j=1:dim
            if  pop_v(i,j) > vlimit_max(j)
                pop_v(i,j) = vlimit_max(j);
            end
            if  pop_v(i,j) < vlimit_min(j)
                pop_v(i,j) = vlimit_min(j);
            end
        end
        
        %    更新位置并对位置进行边界处理
        pop_x(i,:) = pop_x(i,:) + pop_v(i,:);% 位置更新
        for j=1:dim
            if  pop_x(i,j) > xlimit_max(j)
                pop_x(i,j) = xlimit_max(j);
            end
            if  pop_x(i,j) < xlimit_min(j)
                pop_x(i,j) = xlimit_min(j);
            end
        end
        
        %    进行自适应变异
        %if rand > 0.85
        %    i=ceil(dim*rand);
        %    pop_x(i,j)=xlimit_min(i) + (xlimit_max(i) - xlimit_min(i)) * rand;
        %end
  
        %    计算新种群各个个体位置的适应度

        fitness_pop(i) = fun(pop_x(i,:));                      % 当前个体的适应度

        
        %    新适应度与个体历史最佳适应度做比较
        if fitness_pop(i) < fitness_gbest(i)       % 如果求最小值，则为<; 如果求最大值，则为>; 
            gbest(i,:) = pop_x(i,:);               % 更新个体历史最佳位置            
            fitness_gbest(i) = fitness_pop(i);     % 更新个体历史最佳适应度
        end   
        
        %    个体历史最佳适应度与种群历史最佳适应度做比较
        if fitness_gbest(i) < fitness_zbest        % 如果求最小值，则为<; 如果求最大值，则为>; 
            zbest = gbest(i,:);                    % 更新群体历史最佳位置  
            fitness_zbest=fitness_gbest(i);        % 更新群体历史最佳适应度  
        end    
    end
    
    record(iter) = fitness_zbest;%最大值记录
    hid(iter) = log(fitness_zbest);
    iter = iter+1;

end
%% 迭代结果输出
  semilogy(1:ger,record,'--','Linewidth',1);
  %plot(1:ger,record,'-','Linewidth',1);
  legend('PSO','GPSAPSO');
  hold on;
  
