# Supplementary material for: A parallel integrated learning technique of improved particle swarm optimization and BP neural network and its application
Source: Sci Rep. 2022 Nov 11;12:19325. doi: 10.1038/s41598-022-21463-2 (PMC9652340; doi:10.1038/s41598-022-21463-2)
Supplement: Supplementary file 1 — Supplementary Information. [file 41598_2022_21463_MOESM1_ESM.zip › experiment code and data/Benchmark function test code/GPSAPSO two dimension/ABC/test.m]

%% 清理之前的数据
% 清除所有数据
clear all;
% 清除窗口输出
clc;

%% 添加框架路径
% 将上级目录中的frame文件夹加入路径
%addpath('../frame')

%% 选择测试函数
Function_name='F1';
%[最小值，最大值，维度，测试函数]
[lb,ub,dim,fobj]=Get_Functions_details(Function_name);

%% 算法实例
% 种群数量
size = 100;
% 最大迭代次数
iter_max = 100;
% 取值范围上界
range_max_list = ones(1,dim)*ub;
% 取值范围下界
range_min_list = ones(1,dim)*lb;


% 实例化ABC_Impl
base_2 = ABC_Impl(dim,size,iter_max,range_min_list,range_max_list);
%告诉算法求不是求最大值
base_2.is_cal_max = false;
% 确定适应度函数
base_2.fitfunction = fobj;
% 运行
runtimes=1;                      %运行次数
PSOmin=zeros(runtimes,1);  %记录每一次运行的最优值
for u=1:runtimes
    base_2.run();                                         %函数循环有问题?
    
    PSOmin(u)=-1*base_2.value_best;
end
%%
%% 运行结果
YY1=max(PSOmin);
YY2=min(PSOmin);
YY3=mean(PSOmin);
YY4=var(PSOmin);
disp('最差值=')
sprintf('%d',YY1)
disp('最优值=')
sprintf('%d',YY2)
disp('平均值=')
sprintf('%d',YY3)
disp('方差值=')
sprintf('%d',YY4)
%% 绘制图像
%figure('Position',[500 500 660 290])
%Draw search space
%subplot(1,2,1);
%func_plot(Function_name);
%title('Parameter space')
%xlabel('x_1');
%ylabel('x_2');
%zlabel([Function_name,'( x_1 , x_2 )'])
%Draw objective space
%subplot(1,2,2);
% 绘制曲线，由于算法是求最大值，适应度函数为求最小值，故乘了-1，此时去掉-1
%%%h3 = semilogy(base_2.value_best_history,'Color','g');
%title('Objective space')

%xlabel('Iteration');
%ylabel('Best score obtained so far');
% 将坐标轴调整为紧凑型
%axis tight
% 添加网格
%grid on
% 四边都显示刻度
%box off
%legend([h1,h2,h3,h4],base.name,base_1.name,base_2.name,base_3.name)

%display(['The best solution obtained by ',base_2.name ,' is ', num2str(-1*base_2.value_best)]);
%display(['The best optimal value of the objective funciton found by ',base_2.name ,' is ', num2str(base_2.position_best)]);
