# Supplementary material for: A parallel integrated learning technique of improved particle swarm optimization and BP neural network and its application
Source: Sci Rep. 2022 Nov 11;12:19325. doi: 10.1038/s41598-022-21463-2 (PMC9652340; doi:10.1038/s41598-022-21463-2)
Supplement: Supplementary file 1 — Supplementary Information. [file 41598_2022_21463_MOESM1_ESM.zip › experiment code and data/Benchmark function test code/GPSAPSO two dimension/funlow.m]

function y=funlow(x) %P104 函数J1

%j1=x(:,1).^2+2*x(:,2).^2-0.3.*cos(3.*pi.*x(:,1)).*cos(4.*pi.*x(:,2))+0.3;
%y=j1;%Bohachecsky测试函数

%j1=100.*(x(:,1).^2-x(:,2)).^2+(1-x(:,1)).^2;
%y=j1;%Rosonbrock测试函数

%j1=0.26.*(x(:,1).^2+x(:,2).^2)-0.48.*x(:,1).*x(:,2);
%y=j1;%matyas测试函数


%j1=(x(:,1)+2*x(:,2)-7).^2+(2*x(:,1)+x(:,2)-5).^2; 
%y=j1;%Booth测试函数

%j1=(1.5-x(:,1)+x(:,1).*x(:,2)).^2+(2.25-x(:,1)+x(:,1).*(x(:,2).^2)).^2+(2.625-x(:,1)+x(:,1).*(x(:,2).^3)).^2;
%y=j1;%Ackley测试函数

%j1 = x(:,1).^2+x(:,2).^2+25*((sin(x(:,1))).^2+(sin(x(:,2))).^2);   %2pi
%y=j1;

j1 = (abs(x(:,1))-5).^2 +(abs(x(:,2))-5).^2;        %+-10
y=j1;

%j1 = 0.5+(sin(sqrt(x(:,1).^2+x(:,2).^2)).^2-0.5)./((1+0.0001.*(x(:,1).^2+x(:,2).^2)).^2);
%y=j1;
