# Supplementary material for: A parallel integrated learning technique of improved particle swarm optimization and BP neural network and its application
Source: Sci Rep. 2022 Nov 11;12:19325. doi: 10.1038/s41598-022-21463-2 (PMC9652340; doi:10.1038/s41598-022-21463-2)
Supplement: Supplementary file 1 — Supplementary Information. [file 41598_2022_21463_MOESM1_ESM.zip › experiment code and data/Benchmark function test code/GPSAPSO two dimension/lowGPSAPSO.m]

%% GPSAPSO
%% 清空环境
clc;
clear all;
close all;
format long; %确定精度

%% 设置种群参数

sizepop = 100;                    % 初始种群个数
dim = 2;                          % 空间维数
ger = 100;                       % 最大迭代次数     

xlimit_max = 10*ones(1,dim);    % 设置位置参数限制(矩阵的形式可以多维)
xlimit_min = -10*ones(1,dim);


vlimit_max = 2*ones(1,dim);       % 设置速度限制
vlimit_min = -2*ones(1,dim);

% 惯性权重
ws=0.9;
we=0.1;
c_2 = 1.4995;                        % 自我学习因子
c_3 = 1.4995;                        % 群体学习因子 

runtimes=30;                      %运行次数
PSOmin=zeros(runtimes,1);  %记录每一次运行的最优值

%% 生成初始种群
%  首先随机生成初始种群位置
%  然后随机生成初始种群速度
%  然后初始化个体历史最佳位置，以及个体历史最佳适应度
%  然后初始化群体历史最佳位置，以及群体历史最佳适应度
for u=1:runtimes
%================================================================================================    

%================================================================================================   
for i=1:sizepop
    for j=1:dim
        pop_v(i,j) = vlimit_min(j)+(vlimit_max(j) - vlimit_min(j))*rand;  % 初始种群的速度
    end
end   


%佳点集初始化位置
for i= 1:sizepop
    for j = 1:dim
        r(i,j) = exp(j)*i;
    end
end
r=r-fix(r);

for i = 1:dim
        %pop_x(i,j) = xlimit_min(j)+(xlimit_max(j) - xlimit_min(j))*rand;
        pop_x(:,i) = xlimit_min(i)+(xlimit_max(i) - xlimit_min(i))*r(:,i);
end


gbest = pop_x;                                % 每个个体的历史最佳位置
fitness_gbest = funlow(pop_x) ;                  % 每个个体的历史最佳适应度
zbest = pop_x(1,:);                           % 种群的历史最佳位置
fitness_zbest = fitness_gbest(1);             % 种群的历史最佳适应度

for i=1:sizepop
    if fitness_gbest(i) < fitness_zbest       % 如果求最小值，则为<; 如果求最大值，则为>; 
        zbest = pop_x(i,:);
        fitness_zbest=fitness_gbest(i);
    end
end

%% 粒子群迭代
%    更新速度并对速度进行边界处理    
%    更新位置并对位置进行边界处理
%    进行自适应变异
%    计算新种群各个个体位置的适应度
%    新适应度与个体历史最佳适应度做比较
%    个体历史最佳适应度与种群历史最佳适应度做比较
%    再次循环或结束

iter = 1;                        %迭代次数
record2 = zeros(ger, 1);          % 记录器
hid = zeros(ger,1);

while iter <= ger
    for i=1:sizepop
        % 更新速度并对速度进行边界处理 
        w(iter)=ws-(ws-we)*(iter/ger).^2;
        pop_v(i,:)= w(iter) * pop_v(i,:) + c_2*rand*(gbest(i,:)-pop_x(i,:))+c_3*rand*(zbest-pop_x(i,:));% 速度更新
        for j=1:dim
            if  pop_v(i,j) > vlimit_max(j)
                pop_v(i,j) = vlimit_max(j);
            end
            if  pop_v(i,j) < vlimit_min(j)
                pop_v(i,j) = vlimit_min(j);
            end
        end
        
        %    更新位置并对位置进行边界处理
        pop_x(i,:) = pop_x(i,:) + pop_v(i,:);% 位置更新
        for j=1:dim
            if  pop_x(i,j) > xlimit_max(j)
                pop_x(i,j) = xlimit_max(j);
            end
            if  pop_x(i,j) < xlimit_min(j)
                pop_x(i,j) = xlimit_min(j);
            end
        end
        
        %    进行自适应变异
        %if rand > 0.85
        %    i=ceil(dim*rand);
        %    pop_x(i,j)=xlimit_min(i) + (xlimit_max(i) - xlimit_min(i)) * rand;
        %end
  
        %    计算新种群各个个体位置的适应度

        fitness_pop(i) = funlow(pop_x(i,:));                      % 当前个体的适应度

        
        %    新适应度与个体历史最佳适应度做比较
        if fitness_pop(i) < fitness_gbest(i)       % 如果求最小值，则为<; 如果求最大值，则为>; 
            gbest(i,:) = pop_x(i,:);               % 更新个体历史最佳位置            
            fitness_gbest(i) = fitness_pop(i);     % 更新个体历史最佳适应度
        end   
        
        %    个体历史最佳适应度与种群历史最佳适应度做比较
        if fitness_gbest(i) < fitness_zbest        % 如果求最小值，则为<; 如果求最大值，则为>; 
            zbest = gbest(i,:);                    % 更新群体历史最佳位置  
            fitness_zbest=fitness_gbest(i);        % 更新群体历史最佳适应度  
        end    
    end
    
    record2(iter) = fitness_zbest;%最大值记录
    hid(iter) = log(fitness_zbest);
    iter = iter+1;

end

    PSOmin(u)=fitness_zbest;      %多次执行记录求平均值等内容 %%%%

end

%% 迭代结果输出

YY1=max(PSOmin);
YY2=min(PSOmin);
YY3=mean(PSOmin);
YY4=var(PSOmin);
disp('最差值=')
sprintf('%d',YY1)
disp('最优值=')
sprintf('%d',YY2)
disp('平均值=')
sprintf('%d',YY3)
disp('方差值=')
sprintf('%d',YY4)

%semilogy(1:ger,record2,'-','Linewidth',1);
%plot(1:ger,record2,'-','Linewidth',1);
%legend('PSO','GPSAPSO');
