# Supplementary material for: A parallel integrated learning technique of improved particle swarm optimization and BP neural network and its application
Source: Sci Rep. 2022 Nov 11;12:19325. doi: 10.1038/s41598-022-21463-2 (PMC9652340; doi:10.1038/s41598-022-21463-2)
Supplement: Supplementary file 1 — Supplementary Information. [file 41598_2022_21463_MOESM1_ESM.zip › experiment code and data/Benchmark function test code/GPSAPSO two dimension/more/Get_Functions_details.m]

function [lb,ub,dim,fobj] = Get_Functions_details(F)
switch F
    
    case 'F1'        %第一个
    fobj = @F1;
    lb=-10;
    ub=10;
    dim=2;

    case 'F2'        %第二个
    fobj = @F2;
    lb=-10;
    ub=10;
    dim=2;
    
    case 'F3'                %第三个
    fobj = @F3;
    lb=-10;
    ub=10;
    dim=2; 
    
    
    case 'F4'        %第四个
    fobj = @F4;
    lb=-10;
    ub=10;
    dim=2;
        
    case 'F5'               %第五个
    lb=-10;
    ub=10;
    dim=2;
    fobj = @F5;

    case 'F6'               %第五个
    lb=-2*pi;
    ub=2*pi;
    dim=2;
    fobj = @F6;
    
    case 'F7'               
    lb=-10;
    ub=10;
    dim=2;
    fobj = @F7;    
    
    case 'F8'               
    lb=-10;
    ub=10;
    dim=2;
    fobj = @F8;     
    
    
    
     
end
end
 
% F1
function o = F1(x)
o=x(:,1).^2+2*x(:,2).^2-0.3.*cos(3.*pi.*x(:,1)).*cos(4.*pi.*x(:,2))+0.3;
end


% F2
function o = F2(x)
o=100.*(x(:,1).^2-x(:,2)).^2+(1-x(:,1)).^2;
end


% F3
function o = F3(x)
o=0.26.*(x(:,1).^2+x(:,2).^2)-0.48.*x(:,1).*x(:,2);
end


% F4
function o = F4(x)
o=(x(:,1)+2*x(:,2)-7).^2+(2*x(:,1)+x(:,2)-5).^2; 
end


% F5
function o = F5(x)
o=(1.5-x(:,1)+x(:,1).*x(:,2)).^2+(2.25-x(:,1)+x(:,1).*(x(:,2).^2)).^2+(2.625-x(:,1)+x(:,1).*(x(:,2).^3)).^2;
end


function o = F6(x)
o=x(:,1).^2+x(:,2).^2+25*((sin(x(:,1))).^2+(sin(x(:,2))).^2);
end


function o = F7(x)
o=(abs(x(:,1))-5).^2 +(abs(x(:,2))-5).^2;
end


function o = F8(x)
o=0.5+(sin(sqrt(x(:,1).^2+x(:,2).^2)).^2-0.5)./((1+0.0001.*(x(:,1).^2+x(:,2).^2)).^2);
end
