# Supplementary material for: A parallel integrated learning technique of improved particle swarm optimization and BP neural network and its application
Source: Sci Rep. 2022 Nov 11;12:19325. doi: 10.1038/s41598-022-21463-2 (PMC9652340; doi:10.1038/s41598-022-21463-2)
Supplement: Supplementary file 1 — Supplementary Information. [file 41598_2022_21463_MOESM1_ESM.zip › experiment code and data/GPSAPSO-BP model code/calc_error.m]

function [mae,mse,rmse,mape,error,errorPercent]=calc_error(x1,x2)
%´Ëº¯ÊýÓÃÓÚ¼ÆËãÔ¤²âÖµºÍÊµ¼Ê£¨ÆÚÍû£©ÖµµÄ¸÷ÏîÎó²îÖ¸±ê
%   ²ÎÊýËµÃ÷
%----º¯ÊýµÄÊäÈëÖµ-------
%   x1£ºÕæÊµÖµ
%   x2£ºÔ¤²âÖµ

%----º¯ÊýµÄ·µ»ØÖµ-------
%   mae£ºÆ½¾ù¾ø¶ÔÎó²î£¨ÊÇ¾ø¶ÔÎó²îµÄÆ½¾ùÖµ£¬·´Ó³Ô¤²âÖµÎó²îµÄÊµ¼ÊÇé¿ö.£©
%   mse£º¾ù·½Îó²î£¨ÊÇÔ¤²âÖµÓëÊµ¼ÊÖµÆ«²îµÄÆ½·½ºÍÓëÑù±¾×ÜÊýµÄ±ÈÖµ£©
%   rmse£º¾ù·½Îó²î¸ù£¨ÊÇÔ¤²âÖµÓëÊµ¼ÊÖµÆ«²îµÄÆ½·½ºÍÓëÑù±¾×ÜÊýµÄ±ÈÖµµÄÆ½·½¸ù£¬Ò²¾ÍÊÇmse¿ª¸ùºÅ£¬
%               ÓÃÀ´ºâÁ¿Ô¤²âÖµÍ¬Êµ¼ÊÖµÖ®¼äµÄÆ«²î£©
%   mape£ºÆ½¾ù¾ø¶Ô°Ù·Ö±ÈÎó²î£¨ÊÇÔ¤²âÖµÓëÊµ¼ÊÖµÆ«²î¾ø¶ÔÖµÓëÊµ¼ÊÖµµÄ±ÈÖµ£¬È¡Æ½¾ùÖµµÄ½á¹û£¬¿ÉÒÔÏû³ýÁ¿¸ÙµÄÓ°Ïì£¬ÓÃÓÚ¿Í¹ÛµÄÆÀ¼ÛÆ«²î£©
%   error£ºÎó²î
%   errorPercent£ºÏà¶ÔÎó²î
if nargin==2
    if size(x1,2)==1
        x1=x1';  %½«ÁÐÏòÁ¿×ª»»ÎªÐÐÏòÁ¿
    end
    
    if size(x2,2)==1
        x2=x2';  %½«ÁÐÏòÁ¿×ª»»ÎªÐÐÏòÁ¿
    end
    
    num=size(x1,2);%Í³¼ÆÑù±¾×ÜÊý
    error=x2-x1;  %¼ÆËãÎó²î
    errorPercent=abs(error)./x1; %¼ÆËãÃ¿¸öÑù±¾µÄ¾ø¶Ô°Ù·Ö±ÈÎó²î
    
    mae=sum(abs(error))/num; %¼ÆËãÆ½¾ù¾ø¶ÔÎó²î
    mse=sum(error.*error)/num;  %¼ÆËã¾ù·½Îó²î
    rmse=sqrt(mse);     %¼ÆËã¾ù·½Îó²î¸ù
    mape=mean(errorPercent);  %¼ÆËãÆ½¾ù¾ø¶Ô°Ù·Ö±ÈÎó²î
    
    %½á¹ûÊä³ö
    
    disp(['Æ½¾ù¾ø¶ÔÎó²îmaeÎª£º              ',num2str(mae)])
    disp(['¾ù·½Îó²îmseÎª£º                    ',num2str(mse)])
    disp(['¾ù·½Îó²î¸ùrmseÎª£º                ',num2str(rmse)])
    disp(['Æ½¾ù¾ø¶Ô°Ù·Ö±ÈÎó²îmapeÎª£º   ',num2str(mape*100),' %'])
    
else
    disp('º¯Êýµ÷ÓÃ·½·¨ÓÐÎó£¬Çë¼ì²éÊäÈë²ÎÊýµÄ¸öÊý')
end

end
