# Supplementary material for: A parallel integrated learning technique of improved particle swarm optimization and BP neural network and its application
Source: Sci Rep. 2022 Nov 11;12:19325. doi: 10.1038/s41598-022-21463-2 (PMC9652340; doi:10.1038/s41598-022-21463-2)
Supplement: Supplementary file 1 — Supplementary Information. [file 41598_2022_21463_MOESM1_ESM.zip › experiment code and data/GPSAPSO-BP model code/fitness.m]

function e = fitness(x,inputnum,hiddennum_best,outputnum,net,inputn,outputn,output_train,inputn_test,outputps,output_test)
%¸Ãº¯ÊýÓÃÀ´¼ÆËãÊÊÓ¦¶ÈÖµ
hiddennum=hiddennum_best;
%ÌáÈ¡
for k=1:size(x,1)
setdemorandstream(pi);

w1=x(1:inputnum*hiddennum);%È¡µ½ÊäÈë²ãÓëÒþº¬²ãÁ¬½ÓµÄÈ¨Öµ
B1=x(inputnum*hiddennum+1:inputnum*hiddennum+hiddennum);%Òþº¬²ãÉñ¾­ÔªãÐÖµ
w2=x(inputnum*hiddennum+hiddennum+1:inputnum*hiddennum+hiddennum+hiddennum*outputnum);%È¡µ½Òþº¬²ãÓëÊä³ö²ãÁ¬½ÓµÄÈ¨Öµ
B2=x(inputnum*hiddennum+hiddennum+hiddennum*outputnum+1:inputnum*hiddennum+hiddennum+hiddennum*outputnum+outputnum);%Êä³ö²ãÉñ¾­ÔªãÐÖµ

net.trainParam.showWindow=0;  %Òþ²Ø·ÂÕæ½çÃæ

%ÍøÂçÈ¨Öµ¸³Öµ
net.iw{1,1}=reshape(w1,hiddennum,inputnum);%½«w1ÓÉ1ÐÐinputnum*hiddennumÁÐ×ªÎªhiddennumÐÐinputnumÁÐµÄ¶þÎ¬¾ØÕó
net.lw{2,1}=reshape(w2,outputnum,hiddennum);%¸ü¸Ä¾ØÕóµÄ±£´æ¸ñÊ½
net.b{1}=reshape(B1,hiddennum,1);%1ÐÐhiddennumÁÐ£¬ÎªÒþº¬²ãµÄÉñ¾­ÔªãÐÖµ
net.b{2}=reshape(B2,outputnum,1);

%ÍøÂçÑµÁ·
net=train(net,inputn,outputn);

an0=sim(net,inputn);
train_simu=mapminmax('reverse',an0,outputps);
an=sim(net,inputn_test);
test_simu=mapminmax('reverse',an,outputps);

% error=mse(output_test,test_simu);   %ÊÊÓ¦¶Èº¯ÊýÑ¡È¡Îª²âÊÔ¼¯µÄ¾ù·½Îó²î£¬ÊÊÓ¦¶Èº¯ÊýÖµÔ½Ð¡£¬±íÃ÷Ä£ÐÍµÄÔ¤²â¾«¶ÈÔ½¸ß£¬×¢Òânewffº¯Êý´î½¨µÄBP£¬²úÉúÁË½»²æÑéÖ¤£¬Òò´ËÑ¡ÁíÍâµÄÊý¾ÝÔ¤²âÎó²î×÷ÎªÊÊÓ¦¶Èº¯ÊýÊÇºÏÀí¡£
error=(mse(output_train,train_simu)+mse(output_test,test_simu))/2; %ÊÊÓ¦¶Èº¯ÊýÑ¡È¡ÎªÑµÁ·¼¯Óë²âÊÔ¼¯ÕûÌåµÄ¾ù·½Îó²îÆ½¾ùÖµ£¬ÊÊÓ¦¶Èº¯ÊýÖµÔ½Ð¡£¬±íÃ÷ÑµÁ·Ô½×¼È·£¬ÇÒ¼æ¹ËÄ£ÐÍµÄÔ¤²â¾«¶È¸üºÃ¡£
e(k)=error;
end
