# Supplementary material for: A parallel integrated learning technique of improved particle swarm optimization and BP neural network and its application
Source: Sci Rep. 2022 Nov 11;12:19325. doi: 10.1038/s41598-022-21463-2 (PMC9652340; doi:10.1038/s41598-022-21463-2)
Supplement: Supplementary file 1 — Supplementary Information. [file 41598_2022_21463_MOESM1_ESM.zip › experiment code and data/GPSAPSO-BP model code/GreedySelection.m]

% Ì°À·Ñ¡Ôñº¯Êý

%____________________________________________
function [Colony,Obj,Fit,oBas]=GreedySelection(Colony1,Colony2,ObjEmp,ObjEmp2,FitEmp,FitEmp2,fbas,ABCOpts,i)

%  ÓÃ  nargin  Ö¸¶¨ÊäÈë±äÁ¿¿É±ä
oBas=fbas;     % Bas 
Obj=ObjEmp;    % 
Fit=FitEmp;
Colony=Colony1;
if (nargin==8)   %  Inside the body of a user-defined function, NARGIN(·µ»ØÊäÈëµÄ²ÎÊý¸öÊý) returns the number of input arguments that were used to call the function.
    for ind=1:size(Colony1,1)
        if (FitEmp2(ind)>FitEmp(ind))
            oBas(ind)=0;    %¼ÇÂ¼   Î´¸üÐÂµÄ´ÎÊý
            Fit(ind)=FitEmp2(ind);
            Obj(ind)=ObjEmp2(ind);
            Colony(ind,:)=Colony2(ind,:);
        else
            oBas(ind)=fbas(ind)+1;   %   ±íÊ¾ÓÐÒ»´ÎÃ»ÓÐ¸üÐÂ
            Fit(ind)=FitEmp(ind);
            Obj(ind)=ObjEmp(ind);
            Colony(ind,:)=Colony1(ind,:);
        end
    end
end


if(nargin==9)
    ind=i;
    if (FitEmp2(ind)>FitEmp(ind))
        oBas(ind)=0;
        Fit(ind)=FitEmp2(ind);
        Obj(ind)=ObjEmp2(ind);
        Colony(ind,:)=Colony2(ind,:);
    else
        oBas(ind)=fbas(ind)+1;
        Fit(ind)=FitEmp(ind);
        Obj(ind)=ObjEmp(ind);
        Colony(ind,:)=Colony1(ind,:);
    end
end
end
