# Supplementary material for: A parallel integrated learning technique of improved particle swarm optimization and BP neural network and its application
Source: Sci Rep. 2022 Nov 11;12:19325. doi: 10.1038/s41598-022-21463-2 (PMC9652340; doi:10.1038/s41598-022-21463-2)
Supplement: Supplementary file 1 — Supplementary Information. [file 41598_2022_21463_MOESM1_ESM.zip › experiment code and data/GPSAPSO-BP model code/GSOBP.m]

%% ³õÊ¼»¯
clear
close all
clc
warning off

%% Êý¾Ý¶ÁÈ¡
data=xlsread('Êý¾Ý.xlsx','Sheet1','A1:H272'); %%Ê¹ÓÃxlsreadº¯Êý¶ÁÈ¡EXCELÖÐ¶ÔÓ¦·¶Î§µÄÊý¾Ý¼´¿É

%ÊäÈëÊä³öÊý¾Ý
input=data(:,1:end-1);    %dataµÄµÚÒ»ÁÐ-µ¹ÊýµÚ¶þÁÐÎªÌØÕ÷Ö¸±ê
output=data(:,end);  %dataµÄ×îºóÃæÒ»ÁÐÎªÊä³öµÄÖ¸±êÖµ

N=length(output);   %È«²¿Ñù±¾ÊýÄ¿
testNum=100;   %Éè¶¨²âÊÔÑù±¾ÊýÄ¿
trainNum=N-testNum;    %¼ÆËãÑµÁ·Ñù±¾ÊýÄ¿

%% »®·ÖÑµÁ·¼¯¡¢²âÊÔ¼¯
%Ëæ»ú³éÈ¡
%id=randperm(N);   
%input=input(id,:);  
%output=output(id,:);

input_train = input(1:trainNum,:)';
output_train =output(1:trainNum)';
input_test =input(trainNum+1:trainNum+testNum,:)';
output_test =output(trainNum+1:trainNum+testNum)';

%% Êý¾Ý¹éÒ»»¯
[inputn,inputps]=mapminmax(input_train,0,1);
[outputn,outputps]=mapminmax(output_train);

%outputn=ind2vec(output_train);

inputn_test=mapminmax('apply',input_test,inputps);


%% »ñÈ¡ÊäÈë²ã½Úµã¡¢Êä³ö²ã½Úµã¸öÊý
inputnum=size(input,2);
outputnum=size(output,2);
disp('/////////////////////////////////')
disp('Éñ¾­ÍøÂç½á¹¹...')
disp(['ÊäÈë²ãµÄ½ÚµãÊýÎª£º',num2str(inputnum)])
disp(['Êä³ö²ãµÄ½ÚµãÊýÎª£º',num2str(outputnum)])
disp(' ')
disp('Òþº¬²ã½ÚµãµÄÈ·¶¨¹ý³Ì...')

%È·¶¨Òþº¬²ã½Úµã¸öÊý
%²ÉÓÃ¾­Ñé¹«Ê½hiddennum=sqrt(m+n)+a£¬mÎªÊäÈë²ã½Úµã¸öÊý£¬nÎªÊä³ö²ã½Úµã¸öÊý£¬aÒ»°ãÈ¡Îª1-10Ö®¼äµÄÕûÊý
MSE=1e+5; %³õÊ¼»¯×îÐ¡Îó²î
for hiddennum=fix(sqrt(inputnum+outputnum))+1:fix(sqrt(inputnum+outputnum))+10
    %hiddennum=10;
    %hiddennum_best=hiddennum;
    %¹¹½¨ÍøÂç
    net=newff(inputn,outputn,hiddennum);
    % ÍøÂç²ÎÊý
    net.trainParam.epochs=1000;         % ÑµÁ·´ÎÊý
    net.trainParam.lr=0.01;                   % Ñ§Ï°ËÙÂÊ
    net.trainParam.goal=0.000001;        % ÑµÁ·Ä¿±ê×îÐ¡Îó²î
    % ÍøÂçÑµÁ·
    net=train(net,inputn,outputn);
    an0=sim(net,inputn);  %·ÂÕæ½á¹û
    mse0=mse(outputn,an0);  %·ÂÕæµÄ¾ù·½Îó²î
    disp(['Òþº¬²ã½ÚµãÊýÎª',num2str(hiddennum),'Ê±£¬ÑµÁ·¼¯µÄ¾ù·½Îó²îÎª£º',num2str(mse0)])
    
    %¸üÐÂ×î¼ÑµÄÒþº¬²ã½Úµã
    if mse0<MSE
        MSE=mse0;
        hiddennum_best=hiddennum;
    end
end
disp(['×î¼ÑµÄÒþº¬²ã½ÚµãÊýÎª£º',num2str(hiddennum_best),'£¬ÏàÓ¦µÄ¾ù·½Îó²îÎª£º',num2str(MSE)])
%% GSOÓ©»ð³æËã·¨
disp(' ')
disp('GSOÓÅ»¯BPÉñ¾­ÍøÂç£º')
net=newff(inputn,outputn,hiddennum_best,{'tansig','purelin'},'trainlm');% ½¨Á¢Ä£ÐÍ

%ÍøÂç²ÎÊýÅäÖÃ
net.trainParam.epochs=1000;         % ÑµÁ·´ÎÊý£¬ÕâÀïÉèÖÃÎª1000´Î
net.trainParam.lr=0.01;                   % Ñ§Ï°ËÙÂÊ£¬ÕâÀïÉèÖÃÎª0.01
net.trainParam.goal=0.00001;                    % ÑµÁ·Ä¿±ê×îÐ¡Îó²î£¬ÕâÀïÉèÖÃÎª0.0001
net.trainParam.show=25;                % ÏÔÊ¾ÆµÂÊ£¬ÕâÀïÉèÖÃÎªÃ¿ÑµÁ·25´ÎÏÔÊ¾Ò»´Î
net.trainParam.mc=0.01;                 % ¶¯Á¿Òò×Ó
net.trainParam.min_grad=1e-6;       % ×îÐ¡ÐÔÄÜÌÝ¶È
net.trainParam.max_fail=6;% ×î¸ßÊ§°Ü´ÎÊý
dim=inputnum*hiddennum_best+hiddennum_best+hiddennum_best*outputnum+outputnum; 

%³õÊ¼»¯GSO²ÎÊý
rho=0.3;%Ó«¹âËØ»Ó·¢Òò×Ó£¬Ò²¾ÍÊÇÓ«¹âËØÖµ»Ó·¢ÏµÊý
gamma=0.6;%ÊÊÓ¦¶ÈÌáÈ¡±ÈÀý£¬Ò²¾ÍÊÇÓ«¹âËØÖµÔöÇ¿ÏµÊý
          %¸öÌåiÔÚµÚi+1´Îµü´úÊ±Ó«¹âËØÖµ´óÐ¡ li(t+1) =£¨1-rho£©* li(t) + gamma * ¸öÌåiÔÚµÚt+1´Îµü´úÊ±µÄÊÊÓ¦¶Èº¯ÊýÖµ´óÐ¡
beta=0.08;%ÁÚÓò±ä»¯ÂÊ£¬Ò²¾ÍÊÇ¸ÐÖª°ë¾¶±ä»¯ÏµÊý
nt=5;%ÁÚÓò·§Öµ(ÁÚÓòÓ«»ð³æÊý)£¬±íÊ¾¸ÐÖª·¶Î§ÄÚÏÞ¶¨µÄÓÅÐã¸öÌåÊý£¬µ±¸ÐÖª·¶Î§ÄÚµÄ½ÏÓÅ¸öÌåÊý´óÓÚntÊ±£¬¸öÌåµÄÁìÓò°ë¾¶¼õÐ¡£¬·´Ö®Ôö´ó¡£
s=0.3;%²½³¤£¬¼´Ã¿´ÎÒÆ¶¯µÄ¾àÀë
%s1=0.9;
%s2=0.00001;
iot0=5;%Ó«¹âËØÅ¨¶È
rs=88.248;%3;%¸ÐÖª°ë¾¶   ¸öÌå×î´ó¸ÐÖª°ë¾¶ Ó©»ð³æ¸öÌåÔÚ×Ô¼ºµÄ¸ÐÖª·¶Î§ÄÚÑ°ÕÒ±È×Ô¼ºÓ«¹âËØÖµ´óµÄ¶àÓÐ¸öÌå×é³ÉÁìÓò¼¯ºÏ
r0=88.248;%3;%¾ö²ß°ë¾¶
% ================================³õÊ¼»¯½áÊø================================m=N;%º¯Êý¿Õ¼äÎ¬Êý
m=dim;%º¯Êý¿Õ¼äÎ¬Êý
n=50;%Èº¹æÄ£
gaddress=zeros(n,m);%·ÖÅäÓ«»ð³æµØÖ·¿Õ¼ä
gvalue=zeros(n,1);  %·ÖÅäÊÊÓ¦¶È´æ·Å¿Õ¼ä
ioti=zeros(n,1);    %·ÖÅäÓ«¹âËØ´æ·Å¿Õ¼ä
rdi=zeros(n,1);     %·ÖÅäÓ«»ð³æ¾ö²ß°ë¾¶´æ·Å¿Õ¼ä
ObjV=zeros(n,1);
%%ÉèÖÃ²ÎÊý
lb=-3;                          %²ÎÊýÏÂÏÞ
ub=3;                           %²ÎÊýÉÏÏÞ                 
iter_max=100;                     %×î´óµü´ú´ÎÊý
%%===============================³õÊ¼»¯ÖÖÈº================================
range=repmat((ub-lb),[n m]);    %Î¬¶ÈÇø¼ä
lower=repmat(lb,[n m]);         %µÍ½×
gaddress=rand(n,m).*range+lower; %Ëæ»ú³õÊ¼»¯ÖÖÈº
x=gaddress; 
for i = 1:n  % Ñ­»·Õû¸öÁ£×ÓÈº£¬¼ÆËãÃ¿Ò»¸öÁ£×ÓµÄÊÊÓ¦¶È
   ObjV(i) = fitness(x(i,:),inputnum,hiddennum_best,outputnum,net,inputn,outputn,output_train,inputn_test,outputps,output_test);   % µ÷ÓÃº¯ÊýÀ´¼ÆËãÊÊÓ¦¶È
end 
%ObjV=fitness(x(i,:),inputnum,hiddennum_best,outputnum,net,inputn,outputn,output_train,inputn_test,outputps,output_test);
trace3=zeros(m+1,iter_max);                                 %Ñ°ÓÅ½á¹ûµÄ³õÊ¼Öµ
Globalmin=ObjV(find(ObjV==min(ObjV),1,'last'));            %¼ÇÂ¼µ±Ç°×îÓÅÖµ
Globalemp=x(find(ObjV==min(ObjV),1,'last'),:);   %¼ÇÂ¼×îÓÅÈ«¾Ö×îÓÅÖµ
umin=Globalmin;  %Ñ°ÓÅ¼ÇÂ¼°å
%2.³õÊ¼»¯Ó«¹âËØ
ioti(:,1)=iot0; %ioti¾ØÕóµÚÒ»ÁÐËùÓÐµÄÐÐÖµ·Ö±ð¸³Öµiot0
%3.³õÊ¼»¯¾ö²ß°ë¾¶
rdi(:,1)=r0;
%iter_max=10;%×î´óµü´ú´ÎÊý
t=1;%µü´úÀÛ¼Æ

%% ¿ªÊ¼½ø»¯
Convergence_curve = ones(iter_max,1);  % ³õÊ¼»¯Ã¿´Îµü´úµÃµ½µÄ×î¼ÑµÄÊÊÓ¦¶È
mm=zeros(iter_max,1);
h0 = waitbar(0,'½ø¶È','Name','GSO optimization...',...
    'CreateCancelBtn','setappdata(gcbf,''canceling'',1)');
setappdata(h0,'canceling',0);

while(t<=iter_max)  
       for i = 1:n  % Ñ­»·Õû¸öÁ£×ÓÈº£¬¼ÆËãÃ¿Ò»¸öÁ£×ÓµÄÊÊÓ¦¶È
         ObjV(i) = fitness(x(i,:),inputnum,hiddennum_best,outputnum,net,inputn,outputn,output_train,inputn_test,outputps,output_test);   % µ÷ÓÃº¯ÊýÀ´¼ÆËãÊÊÓ¦¶È
       end  
    %ObjV=fitness(x(i,:),inputnum,hiddennum_best,outputnum,net,inputn,outputn,output_train,inputn_test,outputps,output_test);       %¼ÆËãÄ¿±êº¯ÊýÖµ
    %FitV=calculateFitness(ObjV);
    fprintf('%d\n',t)
     for i=1:n
       if ObjV(i)==0
        ObjV(i)=0.000000000000001;
       end
     end
       gvalue=1./ObjV(i);
    ioti=(1-rho)*ioti+gamma*gvalue;%1.¸üÐÂÓ«¹âËØ
    %2.¸÷Ó«»ð³æÒÆ¶¯¹ý³Ì¿ªÊ¼
    for i=1:n
        %2.1 ¾ö²ß°ë¾¶ÄÚÕÒ¸üÓÅµã
        Nit=[];%´æ·ÅÓ«»ð³æÐòºÅ
        for j=1:n
            if (norm(x(j,:)-x(i,:))<rdi(i))&&(ioti(i,1)<ioti(j,1))%normÇó·¶Êý£¬Ò²¾ÍÊÇÃ¿¸öÔªËØÆ½·½ºÍÖ®ºóÔÙ¿ª·½¡£ÉèX = rand(10,1); Ôònorm(X) == sqrt(sum(X.^2));
                Nit(numel(Nit)+1)=j; %numelÓÃÓÚ¼ÆËãÊý×éÖÐÔªËØ¸öÊý
            end
        end
        %2.2 ÕÒÏÂÒ»²½ÒÆ¶¯µÄµã¿ªÊ¼        
        if length(Nit)>0 %ÏÈÅÐ¶ÏNit¸öÊý²»Îª0
            Nitioti=ioti(Nit,1);%Ñ¡³öNitÓ«¹âËØ
            SumNitioti=sum(Nitioti);%NitÓ«¹âËØºÍ
            Molecular=Nitioti-ioti(i,1);%·Ö×Ó
            Denominator=SumNitioti-ioti(i,1);%·ÖÄ¸            
            Pij=Molecular./Denominator;%¼ÆËãNit¸÷ÔªËØ±»Ñ¡Ôñ¸ÅÂÊ
            Pij=cumsum(Pij);%ÀÛ¼Æ ,Í¨³£ÓÃÓÚ¼ÆËãÒ»¸öÊý×é¸÷ÐÐµÄÀÛ¼ÓÖµ
            Pij=Pij./Pij(end);%¹éÒ»»¯
            Pos=find(rand<Pij);%È·¶¨Î»ÖÃ
            j=Nit(Pos(1));%È·¶¨jµÄÎ»ÖÃ
            %Ó«»ð³æiÏòjÒÆ¶¯Ò»Ð¡²½
            %w(t)=s1-(s1-s2)*(t/iter_max).^2;
            x(i,:)=x(i,:)+ s*(x(j,:)-x(i,:))/norm(x(j,:)-x(i,:));
            %X(i,:)=X(i,:)+w(t)*(((X(j,:)-X(i,:))+(Globalemp-X(i,:)))/norm(X(j,:)-X(i,:)));
             for k=1;m 
              if x(i,k)<lb
               x(i,k)=lb;
              end
              if x(i,k)>ub
               x(i,k)=ub;
              end
             end%ÏÞÖÆ·¶Î§
           
            %¸üÐÂ¾ö²ß°ë¾¶
            rdi(i)=rdi(i)+beta*(nt-length(Nit));
            if rdi(i,1)<0
                rdi(i,1)=0;
            end
            if rdi(i,1)>rs
                rdi(i,1)=rs;
            end           
        end  
    end
 ObjV=fitness(x(i,:),inputnum,hiddennum_best,outputnum,net,inputn,outputn,output_train,inputn_test,outputps,output_test);   
 mm(t)=fitness(x(i,:),inputnum,hiddennum_best,outputnum,net,inputn,outputn,output_train,inputn_test,outputps,output_test);  
  %FitV=calculateFitness(ObjV);
  num=find(ObjV==min(ObjV));                                 %µ±Ç°×îÓÐ½âÎ»ÖÃ
  Globalmin=ObjV(find(ObjV==min(ObjV),1,'last'));            %µ±Ç°×îÓÅÖµ
  if Globalmin<umin
      umin=Globalmin;
      Globalemp=x(num,:);
  else Globalmin<umin
           umin=umin;
  end
 
  trace3(1:m,t)=Globalemp(1,1:m)';
  trace3(end,t)=umin;
  
  waitbar(t/iter_max,h0,[num2str(t/iter_max*100),'%'])
  if getappdata(h0,'canceling')
      break
  end
    
MinValue(t,1)=umin;
BestAddress=Globalemp;
t=t+1;
end

delete(h0)
Best_pos =BestAddress;
Best_score = Convergence_curve(end);
setdemorandstream(pi);

%% »æÖÆ½ø»¯ÇúÏß
figure
plot(mm,'-','linewidth',1)
hold on

w1=Best_pos(1:inputnum*hiddennum_best);         %ÊäÈë²ãµ½ÖÐ¼ä²ãµÄÈ¨Öµ
B1=Best_pos(inputnum*hiddennum_best+1:inputnum*hiddennum_best+hiddennum_best);   %ÖÐ¼ä¸÷²ãÉñ¾­ÔªãÐÖµ
w2=Best_pos(inputnum*hiddennum_best+hiddennum_best+1:inputnum*hiddennum_best+hiddennum_best+hiddennum_best*outputnum);   %ÖÐ¼ä²ãµ½Êä³ö²ãµÄÈ¨Öµ
B2=Best_pos(inputnum*hiddennum_best+hiddennum_best+hiddennum_best*outputnum+1:inputnum*hiddennum_best+hiddennum_best+hiddennum_best*outputnum+outputnum);   %Êä³ö²ã¸÷Éñ¾­ÔªãÐÖµ
%¾ØÕóÖØ¹¹
net.iw{1,1}=reshape(w1,hiddennum_best,inputnum);
net.lw{2,1}=reshape(w2,outputnum,hiddennum_best);
net.b{1}=reshape(B1,hiddennum_best,1);
net.b{2}=reshape(B2,outputnum,1);

%% ÓÅ»¯ºóµÄÉñ¾­ÍøÂçÑµÁ·
net=train(net,inputn,outputn);%¿ªÊ¼ÑµÁ·£¬ÆäÖÐinputn,outputn·Ö±ðÎªÊäÈëÊä³öÑù±¾

%% ÓÅ»¯ºóµÄÉñ¾­ÍøÂç²âÊÔ
an1=sim(net,inputn_test);
test_simu1=mapminmax('reverse',an1,outputps); %°Ñ·ÂÕæµÃµ½µÄÊý¾Ý»¹Ô­ÎªÔ­Ê¼µÄÊýÁ¿¼¶
%Îó²îÖ¸±ê
[mae1,mse1,rmse1,mape1,error1,errorPercent1]=calc_error(output_test,test_simu1);
