# Supplementary material for: A parallel integrated learning technique of improved particle swarm optimization and BP neural network and its application
Source: Sci Rep. 2022 Nov 11;12:19325. doi: 10.1038/s41598-022-21463-2 (PMC9652340; doi:10.1038/s41598-022-21463-2)
Supplement: Supplementary file 1 — Supplementary Information. [file 41598_2022_21463_MOESM1_ESM.zip › experiment code and data/GPSAPSO-BP model code/main.m]

%% ³õÊ¼»¯
clear
close all
clc
warning off

%% Êý¾Ý¶ÁÈ¡
data=xlsread('Water quality data.xlsx','Sheet1','A1:H272'); %%Ê¹ÓÃxlsreadº¯Êý¶ÁÈ¡EXCELÖÐ¶ÔÓ¦·¶Î§µÄÊý¾Ý¼´¿É

%ÊäÈëÊä³öÊý¾Ý
input=data(:,1:end-1);    %dataµÄµÚÒ»ÁÐ-µ¹ÊýµÚ¶þÁÐÎªÌØÕ÷Ö¸±ê
output=data(:,end);  %dataµÄ×îºóÃæÒ»ÁÐÎªÊä³öµÄÖ¸±êÖµ

N=length(output);   %È«²¿Ñù±¾ÊýÄ¿
testNum=70;   %Éè¶¨²âÊÔÑù±¾ÊýÄ¿
trainNum=N-testNum;    %¼ÆËãÑµÁ·Ñù±¾ÊýÄ¿

%% »®·ÖÑµÁ·¼¯¡¢²âÊÔ¼¯
%Ëæ»ú³éÈ¡
%id=randperm(N);   
%input=input(id,:);  
%output=output(id,:);

input_train = input(1:trainNum,:)';
output_train =output(1:trainNum)';
input_test =input(trainNum+1:trainNum+testNum,:)';
output_test =output(trainNum+1:trainNum+testNum)';

%% Êý¾Ý¹éÒ»»¯
[inputn,inputps]=mapminmax(input_train,0,1);
[outputn,outputps]=mapminmax(output_train);

%outputn=ind2vec(output_train);

inputn_test=mapminmax('apply',input_test,inputps);


%% »ñÈ¡ÊäÈë²ã½Úµã¡¢Êä³ö²ã½Úµã¸öÊý
inputnum=size(input,2);
outputnum=size(output,2);
disp('/////////////////////////////////')
disp('Éñ¾­ÍøÂç½á¹¹...')
disp(['ÊäÈë²ãµÄ½ÚµãÊýÎª£º',num2str(inputnum)])
disp(['Êä³ö²ãµÄ½ÚµãÊýÎª£º',num2str(outputnum)])
disp(' ')
disp('Òþº¬²ã½ÚµãµÄÈ·¶¨¹ý³Ì...')

%È·¶¨Òþº¬²ã½Úµã¸öÊý
%²ÉÓÃ¾­Ñé¹«Ê½hiddennum=sqrt(m+n)+a£¬mÎªÊäÈë²ã½Úµã¸öÊý£¬nÎªÊä³ö²ã½Úµã¸öÊý£¬aÒ»°ãÈ¡Îª1-10Ö®¼äµÄÕûÊý
MSE=1e+5; %³õÊ¼»¯×îÐ¡Îó²î
%for hiddennum=fix(sqrt(inputnum+outputnum))+1:fix(sqrt(inputnum+outputnum))+10
    hiddennum=10;
    hiddennum_best=hiddennum;
    %¹¹½¨ÍøÂç
    net=newff(inputn,outputn,hiddennum);
    % ÍøÂç²ÎÊý
    net.trainParam.epochs=1000;         % ÑµÁ·´ÎÊý
    net.trainParam.lr=0.01;                   % Ñ§Ï°ËÙÂÊ
    net.trainParam.goal=0.000001;        % ÑµÁ·Ä¿±ê×îÐ¡Îó²î
    % ÍøÂçÑµÁ·
    net=train(net,inputn,outputn);
    an0=sim(net,inputn);  %·ÂÕæ½á¹û
    mse0=mse(outputn,an0);  %·ÂÕæµÄ¾ù·½Îó²î
    disp(['Òþº¬²ã½ÚµãÊýÎª',num2str(hiddennum),'Ê±£¬ÑµÁ·¼¯µÄ¾ù·½Îó²îÎª£º',num2str(mse0)])
    
    %¸üÐÂ×î¼ÑµÄÒþº¬²ã½Úµã
    if mse0<MSE
        MSE=mse0;
        hiddennum_best=hiddennum;
    end
%end
disp(['×î¼ÑµÄÒþº¬²ã½ÚµãÊýÎª£º',num2str(hiddennum_best),'£¬ÏàÓ¦µÄ¾ù·½Îó²îÎª£º',num2str(MSE)])

%% ¹¹½¨×î¼ÑÒþº¬²ã½ÚµãµÄBPÉñ¾­ÍøÂç
disp(' ')
disp('±ê×¼µÄBPÉñ¾­ÍøÂç£º')
net0=newff(inputn,outputn,hiddennum_best,{'tansig','purelin'},'trainlm');% ½¨Á¢Ä£ÐÍ

%ÍøÂç²ÎÊýÅäÖÃ
net0.trainParam.epochs=1000;         % ÑµÁ·´ÎÊý£¬ÕâÀïÉèÖÃÎª1000´Î
net0.trainParam.lr=0.01;                   % Ñ§Ï°ËÙÂÊ£¬ÕâÀïÉèÖÃÎª0.01
net0.trainParam.goal=0.00001;                    % ÑµÁ·Ä¿±ê×îÐ¡Îó²î£¬ÕâÀïÉèÖÃÎª0.0001
net0.trainParam.show=25;                % ÏÔÊ¾ÆµÂÊ£¬ÕâÀïÉèÖÃÎªÃ¿ÑµÁ·25´ÎÏÔÊ¾Ò»´Î
net0.trainParam.mc=0.01;                 % ¶¯Á¿Òò×Ó
net0.trainParam.min_grad=1e-6;       % ×îÐ¡ÐÔÄÜÌÝ¶È
net0.trainParam.max_fail=6;               % ×î¸ßÊ§°Ü´ÎÊý

%¿ªÊ¼ÑµÁ·
net0=train(net0,inputn,outputn);

%Ô¤²â
an0=sim(net0,inputn_test); %ÓÃÑµÁ·ºÃµÄÄ£ÐÍ½øÐÐ·ÂÕæ

%Ô¤²â½á¹û·´¹éÒ»»¯ÓëÎó²î¼ÆËã
test_simu0=mapminmax('reverse',an0,outputps); %°Ñ·ÂÕæµÃµ½µÄÊý¾Ý»¹Ô­ÎªÔ­Ê¼µÄÊýÁ¿¼¶
%Îó²îÖ¸±ê
[mae0,mse0,rmse0,mape0,error0,errorPercent0]=calc_error(output_test,test_simu0);

%% PSOÁ£×ÓÈº
disp(' ')
disp('PSOÓÅ»¯BPÉñ¾­ÍøÂç£º')
net=newff(inputn,outputn,hiddennum_best,{'tansig','purelin'},'trainlm');% ½¨Á¢Ä£ÐÍ

%ÍøÂç²ÎÊýÅäÖÃ
net.trainParam.epochs=1000;         % ÑµÁ·´ÎÊý£¬ÕâÀïÉèÖÃÎª1000´Î
net.trainParam.lr=0.01;                   % Ñ§Ï°ËÙÂÊ£¬ÕâÀïÉèÖÃÎª0.01
net.trainParam.goal=0.00001;                    % ÑµÁ·Ä¿±ê×îÐ¡Îó²î£¬ÕâÀïÉèÖÃÎª0.0001
net.trainParam.show=25;                % ÏÔÊ¾ÆµÂÊ£¬ÕâÀïÉèÖÃÎªÃ¿ÑµÁ·25´ÎÏÔÊ¾Ò»´Î
net.trainParam.mc=0.01;                 % ¶¯Á¿Òò×Ó
net.trainParam.min_grad=1e-6;       % ×îÐ¡ÐÔÄÜÌÝ¶È
net.trainParam.max_fail=6;               % ×î¸ßÊ§°Ü´ÎÊý

%³õÊ¼»¯PSO²ÎÊý
popsize=10;   %³õÊ¼ÖÖÈº¹æÄ£
maxgen=50;   %×î´ó½ø»¯´úÊý
dim=inputnum*hiddennum_best+hiddennum_best+hiddennum_best*outputnum+outputnum;    %×Ô±äÁ¿¸öÊý
lb=repmat(-3,1,dim);    %×Ô±äÁ¿ÏÂÏÞ
ub=repmat(3,1,dim);   %×Ô±äÁ¿ÉÏÏÞ
c1 = 1.4995;  % Ã¿¸öÁ£×ÓµÄ¸öÌåÑ§Ï°Òò×Ó£¬Ò²³ÆÎª¸öÌå¼ÓËÙ³£Êý
c2 = 1.4995;  % Ã¿¸öÁ£×ÓµÄÉç»áÑ§Ï°Òò×Ó£¬Ò²³ÆÎªÉç»á¼ÓËÙ³£Êý
w = 0.9;  % ¹ßÐÔÈ¨ÖØ
vmax =3*ones(1,dim); % Á£×ÓµÄ×î´óËÙ¶È
vmax=repmat(vmax,popsize,1);

%% ³õÊ¼»¯Á£×ÓµÄÎ»ÖÃºÍËÙ¶È
x = zeros(popsize,dim);
for i = 1: dim
    x(:,i) = lb(i) + (ub(i)-lb(i))*rand(popsize,1);    % Ëæ»ú³õÊ¼»¯Á£×ÓËùÔÚµÄÎ»ÖÃÔÚ¶¨ÒåÓòÄÚ
end
v = -vmax + 2*vmax .* rand(popsize,dim);  % Ëæ»ú³õÊ¼»¯Á£×ÓµÄËÙ¶È£¨ÉèÖÃÎª[-vmax,vmax]£©

%% ¼ÆËãÊÊÓ¦¶È
fit = zeros(popsize,1);  % ³õÊ¼»¯Õân¸öÁ£×ÓµÄÊÊÓ¦¶ÈÈ«Îª0
for i = 1:popsize  % Ñ­»·Õû¸öÁ£×ÓÈº£¬¼ÆËãÃ¿Ò»¸öÁ£×ÓµÄÊÊÓ¦¶È
    fit(i) = fitness(x(i,:),inputnum,hiddennum_best,outputnum,net,inputn,outputn,output_train,inputn_test,outputps,output_test);   % µ÷ÓÃº¯ÊýÀ´¼ÆËãÊÊÓ¦¶È
end 
pbest = x;   % ³õÊ¼»¯Õân¸öÁ£×ÓÆù½ñÎªÖ¹ÕÒµ½µÄ×î¼ÑÎ»ÖÃ
ind = find(fit == min(fit), 1);  % ÕÒµ½ÊÊÓ¦¶È×îÐ¡µÄÄÇ¸öÁ£×ÓµÄÏÂ±ê
gbest = x(ind,:);  % ¶¨ÒåËùÓÐÁ£×ÓÆù½ñÎªÖ¹ÕÒµ½µÄ×î¼ÑÎ»ÖÃ

%% ¿ªÊ¼½ø»¯
Convergence_curve = ones(maxgen,1);  % ³õÊ¼»¯Ã¿´Îµü´úµÃµ½µÄ×î¼ÑµÄÊÊÓ¦¶È
h0 = waitbar(0,'½ø¶È','Name','PSO optimization...',...
    'CreateCancelBtn','setappdata(gcbf,''canceling'',1)');
setappdata(h0,'canceling',0);

for d = 1:maxgen  % ¿ªÊ¼µü´ú£¬Ò»¹²µü´úK´Î
    for i = 1:popsize   % ÒÀ´Î¸üÐÂµÚi¸öÁ£×ÓµÄËÙ¶ÈÓëÎ»ÖÃ
        v(i,:) = w*v(i,:) + c1*rand(1)*(pbest(i,:) - x(i,:)) + c2*rand(1)*(gbest - x(i,:));  % ¸üÐÂµÚi¸öÁ£×ÓµÄËÙ¶È
        % Èç¹ûÁ£×ÓµÄËÙ¶È³¬¹ýÁË×î´óËÙ¶ÈÏÞÖÆ£¬¾Í¶ÔÆä½øÐÐµ÷Õû
        for j = 1: dim
            if v(i,j) < -vmax(j)
                v(i,j) = -vmax(j);
            elseif v(i,j) > vmax(j)
                v(i,j) = vmax(j);
            end
        end
        x(i,:) = x(i,:) + v(i,:); % ¸üÐÂµÚi¸öÁ£×ÓµÄÎ»ÖÃ
        % Èç¹ûÁ£×ÓµÄÎ»ÖÃ³¬³öÁË¶¨ÒåÓò£¬¾Í¶ÔÆä½øÐÐµ÷Õû
        for j = 1: dim
            if x(i,j) < lb(j)
                x(i,j) = lb(j);
            elseif x(i,j) > ub(j)
                x(i,j) = ub(j);
            end
        end
        %¸üÐÂµÚi¸öÁ£×ÓµÄÊÊÓ¦¶È
        fit(i) = fitness(x(i,:),inputnum,hiddennum_best,outputnum,net,inputn,outputn,output_train,inputn_test,outputps,output_test); 
        %¸üÐÂµ±Ç°×îÓÅÁ£×ÓÎ»ÖÃ
        if fit(i) < fitness(pbest(i,:),inputnum,hiddennum_best,outputnum,net,inputn,outputn,output_train,inputn_test,outputps,output_test)   % Èç¹ûµÚi¸öÁ£×ÓµÄÊÊÓ¦¶ÈÐ¡ÓÚÕâ¸öÁ£×ÓÆù½ñÎªÖ¹ÕÒµ½µÄ×î¼ÑÎ»ÖÃ¶ÔÓ¦µÄÊÊÓ¦¶È
           pbest(i,:) = x(i,:);   % ÄÇ¾Í¸üÐÂµÚi¸öÁ£×ÓÆù½ñÎªÖ¹ÕÒµ½µÄ×î¼ÑÎ»ÖÃ
        end
        %¸üÐÂÀúÊ·×îÓÅÁ£×ÓÎ»ÖÃ
        if  fitness(pbest(i,:),inputnum,hiddennum_best,outputnum,net,inputn,outputn,output_train,inputn_test,outputps,output_test) < fitness(gbest,inputnum,hiddennum_best,outputnum,net,inputn,outputn,output_train,inputn_test,outputps,output_test)  % Èç¹ûµÚi¸öÁ£×ÓµÄÊÊÓ¦¶ÈÐ¡ÓÚËùÓÐµÄÁ£×ÓÆù½ñÎªÖ¹ÕÒµ½µÄ×î¼ÑÎ»ÖÃ¶ÔÓ¦µÄÊÊÓ¦¶È
            gbest = pbest(i,:);   % ÄÇ¾Í¸üÐÂËùÓÐÁ£×ÓÆù½ñÎªÖ¹ÕÒµ½µÄ×î¼ÑÎ»ÖÃ
        end
    end
    Convergence_curve(d) = fitness(gbest,inputnum,hiddennum_best,outputnum,net,inputn,outputn,output_train,inputn_test,outputps,output_test);  % ¸üÐÂµÚd´Îµü´úµÃµ½µÄ×î¼ÑµÄÊÊÓ¦¶È
    waitbar(d/maxgen,h0,[num2str(d/maxgen*100),'%'])
    if getappdata(h0,'canceling')
        break
    end
end
delete(h0)
Best_pos =gbest;
Best_score = Convergence_curve(end);
setdemorandstream(pi);

%% »æÖÆ½ø»¯ÇúÏß
figure
plot(Convergence_curve,'-','linewidth',1)
hold on

w1=Best_pos(1:inputnum*hiddennum_best);         %ÊäÈë²ãµ½ÖÐ¼ä²ãµÄÈ¨Öµ
B1=Best_pos(inputnum*hiddennum_best+1:inputnum*hiddennum_best+hiddennum_best);   %ÖÐ¼ä¸÷²ãÉñ¾­ÔªãÐÖµ
w2=Best_pos(inputnum*hiddennum_best+hiddennum_best+1:inputnum*hiddennum_best+hiddennum_best+hiddennum_best*outputnum);   %ÖÐ¼ä²ãµ½Êä³ö²ãµÄÈ¨Öµ
B2=Best_pos(inputnum*hiddennum_best+hiddennum_best+hiddennum_best*outputnum+1:inputnum*hiddennum_best+hiddennum_best+hiddennum_best*outputnum+outputnum);   %Êä³ö²ã¸÷Éñ¾­ÔªãÐÖµ
%¾ØÕóÖØ¹¹
net.iw{1,1}=reshape(w1,hiddennum_best,inputnum);
net.lw{2,1}=reshape(w2,outputnum,hiddennum_best);
net.b{1}=reshape(B1,hiddennum_best,1);
net.b{2}=reshape(B2,outputnum,1);

%% ÓÅ»¯ºóµÄÉñ¾­ÍøÂçÑµÁ·
net=train(net,inputn,outputn);%¿ªÊ¼ÑµÁ·£¬ÆäÖÐinputn,outputn·Ö±ðÎªÊäÈëÊä³öÑù±¾

%% ÓÅ»¯ºóµÄÉñ¾­ÍøÂç²âÊÔ
an1=sim(net,inputn_test);
test_simu1=mapminmax('reverse',an1,outputps); %°Ñ·ÂÕæµÃµ½µÄÊý¾Ý»¹Ô­ÎªÔ­Ê¼µÄÊýÁ¿¼¶
%Îó²îÖ¸±ê
[mae1,mse1,rmse1,mape1,error1,errorPercent1]=calc_error(output_test,test_simu1);


%% GPSAPSO ¸Ä½øÁ£×ÓÈºËã·¨
disp(' ')
disp('GPASPSOÓÅ»¯BPÉñ¾­ÍøÂç£º')
net=newff(inputn,outputn,hiddennum_best,{'tansig','purelin'},'trainlm');% ½¨Á¢Ä£ÐÍ

%ÍøÂç²ÎÊýÅäÖÃ
net.trainParam.epochs=1000;         % ÑµÁ·´ÎÊý£¬ÕâÀïÉèÖÃÎª1000´Î
net.trainParam.lr=0.01;                   % Ñ§Ï°ËÙÂÊ£¬ÕâÀïÉèÖÃÎª0.01
net.trainParam.goal=0.00001;                    % ÑµÁ·Ä¿±ê×îÐ¡Îó²î£¬ÕâÀïÉèÖÃÎª0.0001
net.trainParam.show=25;                % ÏÔÊ¾ÆµÂÊ£¬ÕâÀïÉèÖÃÎªÃ¿ÑµÁ·25´ÎÏÔÊ¾Ò»´Î
net.trainParam.mc=0.01;                 % ¶¯Á¿Òò×Ó
net.trainParam.min_grad=1e-6;       % ×îÐ¡ÐÔÄÜÌÝ¶È
net.trainParam.max_fail=6;               % ×î¸ßÊ§°Ü´ÎÊý

%³õÊ¼»¯PSO²ÎÊý
popsize=15;   %³õÊ¼ÖÖÈº¹æÄ£
maxgen=50;   %×î´ó½ø»¯´úÊýinP
dim=inputnum*hiddennum_best+hiddennum_best+hiddennum_best*outputnum+outputnum;    %×Ô±äÁ¿¸öÊý
lb=repmat(-3,1,dim);    %×Ô±äÁ¿ÏÂÏÞ
ub=repmat(3,1,dim);   %×Ô±äÁ¿ÉÏÏÞ
c1 = 1.4995;  % Ã¿¸öÁ£×ÓµÄ¸öÌåÑ§Ï°Òò×Ó£¬Ò²³ÆÎª¸öÌå¼ÓËÙ³£Êý
c2 = 1.4995;  % Ã¿¸öÁ£×ÓµÄÉç»áÑ§Ï°Òò×Ó£¬Ò²³ÆÎªÉç»á¼ÓËÙ³£Êý
w = 0.9;  % ¹ßÐÔÈ¨ÖØ                              (¿É±äÈ¨ÖØ)
vmax =3*ones(1,dim); % Á£×ÓµÄ×î´óËÙ¶È
vmax=repmat(vmax,popsize,1);

%% ³õÊ¼»¯Á£×ÓµÄÎ»ÖÃºÍËÙ¶È
x = zeros(popsize,dim);
%for i = 1: dim
%    x(:,i) = lb(i) + (ub(i)-lb(i))*rand(popsize,1);    % Ëæ»ú³õÊ¼»¯Á£×ÓËùÔÚµÄÎ»ÖÃÔÚ¶¨ÒåÓòÄÚ
%end

%¼Ñµã¼¯¾ùÔÈÎ»ÖÃ
for i = 1:popsize
    for j = 1:dim
        r(i,j)=exp(j)*i;
    end
end
r=r-fix(r);

for i=1:dim
    x(:,i)=lb(i)+(ub(i)-lb(i))*r(:,i);
end

v = -vmax + 2*vmax .* rand(popsize,dim);  % Ëæ»ú³õÊ¼»¯Á£×ÓµÄËÙ¶È£¨ÉèÖÃÎª[-vmax,vmax]£©

%% ¼ÆËãÊÊÓ¦¶È
fit = zeros(popsize,1);  % ³õÊ¼»¯Õân¸öÁ£×ÓµÄÊÊÓ¦¶ÈÈ«Îª0
for i = 1:popsize  % Ñ­»·Õû¸öÁ£×ÓÈº£¬¼ÆËãÃ¿Ò»¸öÁ£×ÓµÄÊÊÓ¦¶È
    fit(i) = fitness(x(i,:),inputnum,hiddennum_best,outputnum,net,inputn,outputn,output_train,inputn_test,outputps,output_test);   % µ÷ÓÃº¯ÊýÀ´¼ÆËãÊÊÓ¦¶È
end 
pbest = x;   % ³õÊ¼»¯Õân¸öÁ£×ÓÆù½ñÎªÖ¹ÕÒµ½µÄ×î¼ÑÎ»ÖÃ
ind = find(fit == min(fit), 1);  % ÕÒµ½ÊÊÓ¦¶È×îÐ¡µÄÄÇ¸öÁ£×ÓµÄÏÂ±ê
gbest = x(ind,:);  % ¶¨ÒåËùÓÐÁ£×ÓÆù½ñÎªÖ¹ÕÒµ½µÄ×î¼ÑÎ»ÖÃ

%% ¿ªÊ¼½ø»¯
Convergence_curve = ones(maxgen,1);  % ³õÊ¼»¯Ã¿´Îµü´úµÃµ½µÄ×î¼ÑµÄÊÊÓ¦¶È
h0 = waitbar(0,'½ø¶È','Name','PSO optimization...',...
    'CreateCancelBtn','setappdata(gcbf,''canceling'',1)');
setappdata(h0,'canceling',0);

for d = 1:maxgen  % ¿ªÊ¼µü´ú£¬Ò»¹²µü´úK´Î
    for i = 1:popsize   % ÒÀ´Î¸üÐÂµÚi¸öÁ£×ÓµÄËÙ¶ÈÓëÎ»ÖÃ
        ws=0.9;
        we=0.4;
        %w(d) = 3*acot(d);  %Ëæ×Åµü´ú´ÎÊý¸üÐÂ´óÐ¡
        w(d)=ws-(ws-we)*(d/maxgen).^2;
        v(i,:) = w(d)*v(i,:) + c1*rand(1)*(pbest(i,:) - x(i,:)) + c2*rand(1)*(gbest - x(i,:));  % ¸üÐÂµÚi¸öÁ£×ÓµÄËÙ¶È
        %v(i,:) = w*v(i,:) + c1*rand(1)*(pbest(i,:) - x(i,:)) + c2*rand(1)*(gbest - x(i,:));
        % Èç¹ûÁ£×ÓµÄËÙ¶È³¬¹ýÁË×î´óËÙ¶ÈÏÞÖÆ£¬¾Í¶ÔÆä½øÐÐµ÷Õû
        for j = 1: dim
            if v(i,j) < -vmax(j)
                v(i,j) = -vmax(j);
            elseif v(i,j) > vmax(j)
                v(i,j) = vmax(j);
            end
        end
        x(i,:) = x(i,:) + v(i,:); % ¸üÐÂµÚi¸öÁ£×ÓµÄÎ»ÖÃ
        % Èç¹ûÁ£×ÓµÄÎ»ÖÃ³¬³öÁË¶¨ÒåÓò£¬¾Í¶ÔÆä½øÐÐµ÷Õû
        for j = 1: dim
            if x(i,j) < lb(j)
                x(i,j) = lb(j);
            elseif x(i,j) > ub(j)
                x(i,j) = ub(j);
            end
        end
        %¸üÐÂµÚi¸öÁ£×ÓµÄÊÊÓ¦¶È
        fit(i) = fitness(x(i,:),inputnum,hiddennum_best,outputnum,net,inputn,outputn,output_train,inputn_test,outputps,output_test); 
        %¸üÐÂµ±Ç°×îÓÅÁ£×ÓÎ»ÖÃ
        if fit(i) < fitness(pbest(i,:),inputnum,hiddennum_best,outputnum,net,inputn,outputn,output_train,inputn_test,outputps,output_test)   % Èç¹ûµÚi¸öÁ£×ÓµÄÊÊÓ¦¶ÈÐ¡ÓÚÕâ¸öÁ£×ÓÆù½ñÎªÖ¹ÕÒµ½µÄ×î¼ÑÎ»ÖÃ¶ÔÓ¦µÄÊÊÓ¦¶È
           pbest(i,:) = x(i,:);   % ÄÇ¾Í¸üÐÂµÚi¸öÁ£×ÓÆù½ñÎªÖ¹ÕÒµ½µÄ×î¼ÑÎ»ÖÃ
        end
        %¸üÐÂÀúÊ·×îÓÅÁ£×ÓÎ»ÖÃ
        if  fitness(pbest(i,:),inputnum,hiddennum_best,outputnum,net,inputn,outputn,output_train,inputn_test,outputps,output_test) < fitness(gbest,inputnum,hiddennum_best,outputnum,net,inputn,outputn,output_train,inputn_test,outputps,output_test)  % Èç¹ûµÚi¸öÁ£×ÓµÄÊÊÓ¦¶ÈÐ¡ÓÚËùÓÐµÄÁ£×ÓÆù½ñÎªÖ¹ÕÒµ½µÄ×î¼ÑÎ»ÖÃ¶ÔÓ¦µÄÊÊÓ¦¶È
            gbest = pbest(i,:);   % ÄÇ¾Í¸üÐÂËùÓÐÁ£×ÓÆù½ñÎªÖ¹ÕÒµ½µÄ×î¼ÑÎ»ÖÃ
        end
    end
    Convergence_curve(d) = fitness(gbest,inputnum,hiddennum_best,outputnum,net,inputn,outputn,output_train,inputn_test,outputps,output_test);  % ¸üÐÂµÚd´Îµü´úµÃµ½µÄ×î¼ÑµÄÊÊÓ¦¶È
    waitbar(d/maxgen,h0,[num2str(d/maxgen*100),'%'])
    if getappdata(h0,'canceling')
        break
    end
end
delete(h0)
Best_pos =gbest;
Best_score = Convergence_curve(end);
setdemorandstream(pi);

%% »æÖÆ½ø»¯ÇúÏß
plot(Convergence_curve,'-','linewidth',1)
hold on

w1=Best_pos(1:inputnum*hiddennum_best);         %ÊäÈë²ãµ½ÖÐ¼ä²ãµÄÈ¨Öµ
B1=Best_pos(inputnum*hiddennum_best+1:inputnum*hiddennum_best+hiddennum_best);   %ÖÐ¼ä¸÷²ãÉñ¾­ÔªãÐÖµ
w2=Best_pos(inputnum*hiddennum_best+hiddennum_best+1:inputnum*hiddennum_best+hiddennum_best+hiddennum_best*outputnum);   %ÖÐ¼ä²ãµ½Êä³ö²ãµÄÈ¨Öµ
B2=Best_pos(inputnum*hiddennum_best+hiddennum_best+hiddennum_best*outputnum+1:inputnum*hiddennum_best+hiddennum_best+hiddennum_best*outputnum+outputnum);   %Êä³ö²ã¸÷Éñ¾­ÔªãÐÖµ
%¾ØÕóÖØ¹¹
net.iw{1,1}=reshape(w1,hiddennum_best,inputnum);
net.lw{2,1}=reshape(w2,outputnum,hiddennum_best);
net.b{1}=reshape(B1,hiddennum_best,1);
net.b{2}=reshape(B2,outputnum,1);

%% ÓÅ»¯ºóµÄÉñ¾­ÍøÂçÑµÁ·
net=train(net,inputn,outputn);%¿ªÊ¼ÑµÁ·£¬ÆäÖÐinputn,outputn·Ö±ðÎªÊäÈëÊä³öÑù±¾

%% ÓÅ»¯ºóµÄÉñ¾­ÍøÂç²âÊÔ
an1=sim(net,inputn_test);
test_simu1=mapminmax('reverse',an1,outputps); %°Ñ·ÂÕæµÃµ½µÄÊý¾Ý»¹Ô­ÎªÔ­Ê¼µÄÊýÁ¿¼¶
%Îó²îÖ¸±ê
[mae1,mse1,rmse1,mape1,error1,errorPercent1]=calc_error(output_test,test_simu1);

%%  ABC·äÈºËã·¨
%% ÈË¹¤·äÈºËã·¨Ñ°×îÓÅÈ¨ÖµãÐÖµ
disp(' ')
disp('ABCÓÅ»¯BPÉñ¾­ÍøÂç£º')
net=newff(inputn,outputn,hiddennum_best,{'tansig','purelin'},'trainlm');% ½¨Á¢Ä£ÐÍ

%ÍøÂç²ÎÊýÅäÖÃ
net.trainParam.epochs=1000;         % ÑµÁ·´ÎÊý£¬ÕâÀïÉèÖÃÎª1000´Î
net.trainParam.lr=0.01;                   % Ñ§Ï°ËÙÂÊ£¬ÕâÀïÉèÖÃÎª0.01
net.trainParam.goal=0.00001;                    % ÑµÁ·Ä¿±ê×îÐ¡Îó²î£¬ÕâÀïÉèÖÃÎª0.0001
net.trainParam.show=25;                % ÏÔÊ¾ÆµÂÊ£¬ÕâÀïÉèÖÃÎªÃ¿ÑµÁ·25´ÎÏÔÊ¾Ò»´Î
net.trainParam.mc=0.01;                 % ¶¯Á¿Òò×Ó
net.trainParam.min_grad=1e-6;       % ×îÐ¡ÐÔÄÜÌÝ¶È
net.trainParam.max_fail=6;               % ×î¸ßÊ§°Ü´ÎÊý

%³õÊ¼»¯ABC²ÎÊý
dim=inputnum*hiddennum_best+hiddennum_best+hiddennum_best*outputnum+outputnum;    %×Ô±äÁ¿¸öÊý

ABCOpts = struct( 'ColonySize',  10, ...   % ¹ÍÓ¶·ä  ºÍ   ¹Û²ì·ä   µÄÊýÁ¿
    'MaxCycles', 50,...   %  Ëã·¨ÖÕÖ¹Ìõ¼þ   ×î´óµü´ú´ÎÊý
    'Dim',       dim, ... %  Ä¿±êº¯Êý×ÔÓÉ±äÁ¿µÄÎ¬¶È   £¨¾ö²ß±äÁ¿Î¬¶È£©
    'Limit',   5, ... % µ±ÓÐÃÛÔ´Á¬ÐøÃ»±»¸üÐÂµÄ´ÎÊý³¬¹ýlimitÊ±£¬¸ÃÃÛÔ´½«±»ÖØÐÂ³õÊ¼»¯
    'lb',  -3, ... % ×îÐ¡
    'ub',  3, ... %  ×î´ó
    'ObjFun' , 'fitness'); %Ä¿±êº¯Êý¾ä±ú


GlobalMins=zeros(1,ABCOpts.MaxCycles);       %   ¼ÇÂ¼ Ã¿´Îµü´úµÄ×îÐ¡Öµ

%%    ³õÊ¼»¯²Ù×÷
%³õÊ¼»¯ÖÖÈº
Range = repmat((ABCOpts.ub-ABCOpts.lb),[ABCOpts.ColonySize ABCOpts.Dim]);  % Î¬ ¶È Çø ¼ä
Lower = repmat(ABCOpts.lb, [ABCOpts.ColonySize ABCOpts.Dim]);              % µÍ ½×
Colony = rand(ABCOpts.ColonySize,ABCOpts.Dim) .* Range + Lower;            % ³õ Ê¼ »¯

Employed=Colony(1:(ABCOpts.ColonySize/2),:);

%ÆÀ¹À³õÊ¼µÄÊÊÓ¦¶È
ObjEmp=feval(ABCOpts.ObjFun,Employed,inputnum,hiddennum_best,outputnum,net,inputn,outputn,output_train,inputn_test,outputps,output_test);            %µ÷ÓÃÄ¿±êº¯Êý¾ä±ú
FitEmp=ObjEmp;                  %  Îó²îÂÊ×÷ÎªÊÊÓ¦¶È

Bas=zeros(1,(ABCOpts.ColonySize/2));        %   ¼ÇÂ¼ÁÚÓò¸üÐÂ  limitÏà¹ØÁ¿  1 ÐÐ (ABCOpts.ColonySize/2) ÁÐ¾ØÕó

GlobalMin=ObjEmp(  find(ObjEmp==min(ObjEmp),1,'last')    );      %     µ±Ç°×îÓÅÖµ
GlobalParams=Employed(  find(ObjEmp==min(ObjEmp),1,'last'),:);   %      ×îÓÅ¹ÍÓ¶·ä
%% ¿ªÊ¼½ø»¯
h0 = waitbar(0,'½ø¶È','Name','ABC optimization...',...
    'CreateCancelBtn','setappdata(gcbf,''canceling'',1)');
setappdata(h0,'canceling',0);

for d = 1:ABCOpts.MaxCycles

    %% Employed phase
    Employed2=Employed;
    % forÑ­»·  ¸üÐÂ¹ÍÓ¶·ä  £¨¸üÐÂÁÚÓò£©
    for i=1:ABCOpts.ColonySize/2
        Param2Change=fix(rand*ABCOpts.Dim)+1;          % È·¶¨  ¸üÐÂµÄÎ¬Êý
        neighbour=fix(rand*(ABCOpts.ColonySize/2))+1;  % È·¶¨ÓÃÓÚ¸üÐÂµÄÁíÒ»¸ö  ÃÛÔ´
        
        while(neighbour==i)                            % Ê¹µÃÓÃÓÚ¸üÐÂµÄÃÛÔ´²»µÈÓÚ  Ô­ÃÛÔ´
            neighbour=fix(rand*(ABCOpts.ColonySize/2))+1;
        end
        
        Employed2(i,Param2Change)=Employed(i,Param2Change)+( Employed(i,Param2Change)-Employed(neighbour,Param2Change))*(rand-0.5)*2;
        
        if (Employed2(i,Param2Change)<ABCOpts.lb)       % ±ß½çÔ¼Êø´¦Àí
            Employed2(i,Param2Change)=ABCOpts.lb;
        end
        if (Employed2(i,Param2Change)>ABCOpts.ub)
            Employed2(i,Param2Change)=ABCOpts.ub;
        end
        
    end 
    
    ObjEmp2=feval(ABCOpts.ObjFun,Employed2,inputnum,hiddennum_best,outputnum,net,inputn,outputn,output_train,inputn_test,outputps,output_test);
    FitEmp2=ObjEmp2;
    [Employed,ObjEmp,FitEmp,Bas]=GreedySelection(Employed,Employed2,ObjEmp,ObjEmp2,FitEmp,FitEmp2,Bas,ABCOpts);  %  ½øÐÐÒ»´ÎÁÚÓòËÑË÷
    
    %   ¸üÐÂÃÛÔ´
    
    %% Normalize
    NormFit=FitEmp/sum(FitEmp);   %»ùÓëÂÖÅÌ¶ÄµÄ¸ÅÂÊÑ¡Ôñ   ¼ÆËãµÃµ½¸÷ÃÛÔ´µÄ¸ÅÂÊÖµ
    
    %% Onlooker phase      ¹Û²ì·ä   ²Ù×÷
    Employed2=Employed;
    i=1;
    t=0;
    while(t<ABCOpts.ColonySize/2)
        if(rand<NormFit(i))
            t=t+1;
            Param2Change=fix(rand*ABCOpts.Dim)+1;
            neighbour=fix(rand*(ABCOpts.ColonySize/2))+1;
            while(neighbour==i)
                neighbour=fix(rand*(ABCOpts.ColonySize/2))+1;
            end
            
            Employed2(i,:)=Employed(i,:);
            Employed2(i,Param2Change)=Employed(i,Param2Change)+(Employed(i,Param2Change)-Employed(neighbour,Param2Change))*(rand-0.5)*2;%·¢ÏÖÁÚÓòÐÂ½â
            
            if (Employed2(i,Param2Change)<ABCOpts.lb)       % ±ß½ç Ô¼Êø ´¦Àí
                Employed2(i,Param2Change)=ABCOpts.lb;
            end
            
            if (Employed2(i,Param2Change)>ABCOpts.ub)
                Employed2(i,Param2Change)=ABCOpts.ub;
            end
            
            ObjEmp2=feval(ABCOpts.ObjFun,Employed2,inputnum,hiddennum_best,outputnum,net,inputn,outputn,output_train,inputn_test,outputps,output_test);
            FitEmp2=ObjEmp2;
            
            [Employed,ObjEmp,FitEmp,Bas]=GreedySelection(Employed,Employed2,ObjEmp,ObjEmp2,FitEmp,FitEmp2,Bas,ABCOpts,i);
            %  Ì°À·Ñ¡Ôñ
            
        end 
      
        i=i+1;
        if (i==(ABCOpts.ColonySize/2)+1)
            i=1;
        end
    end
    
    
    %% Memorize Best
    CycleBestIndex=find(FitEmp==min(FitEmp));
    CycleBestIndex=CycleBestIndex(1);
    CycleBestParams=Employed(CycleBestIndex,:);
    CycleMin=ObjEmp(CycleBestIndex);
    
    if CycleMin<GlobalMin
        GlobalMin=CycleMin;
        GlobalParams=CycleBestParams;
    end
    
    GlobalMins(d)=GlobalMin;
    
    %% Scout phase
    ind=find(Bas==max(Bas));
    ind=ind(end);
    if (Bas(ind)>ABCOpts.Limit)
        Bas(ind)=0;
        
        %  ÖØÐÂ³õÊ¼»¯ µÚ ind ¸ö   ¹ÍÓ¶·ä Ëù¶ÔÓ¦  µÄÄ¿±êº¯ÊýÖµ
        Employed(ind,:)=(ABCOpts.ub-ABCOpts.lb)*(0.5-rand(1,ABCOpts.Dim));%*2+ABCOpts.lb;
    end
    
    
    %  ÖØÐÂ¼ÆËã  ¹ÍÓ¶·äËù¶ÔÓ¦µÄÃÛÔ´µÄÄ¿±êº¯ÊýÖµ¼°ÆäÊÊÓ¦¶ÈÖµ
    ObjEmp=feval(ABCOpts.ObjFun,Employed,inputnum,hiddennum_best,outputnum,net,inputn,outputn,output_train,inputn_test,outputps,output_test);            %µ÷ÓÃÄ¿±êº¯Êý¾ä±ú
    FitEmp=ObjEmp;                   %ÊÊÓ¦¶Èº¯Êý    
   waitbar(d/ABCOpts.MaxCycles,h0,[num2str(d/ABCOpts.MaxCycles*100),'%'])
    if getappdata(h0,'canceling')
        break
    end
    
end
delete(h0)
setdemorandstream(pi);

%% »æÖÆ½ø»¯ÇúÏß

plot(GlobalMins,'-','linewidth',1)
legend('PSO','GPSAPSO','ABC');
xlabel('Number of iteration');
ylabel('Fitness value');
title('Solving process');

w1=GlobalParams(1:inputnum*hiddennum_best);         %ÊäÈë²ãµ½ÖÐ¼ä²ãµÄÈ¨Öµ
B1=GlobalParams(inputnum*hiddennum_best+1:inputnum*hiddennum_best+hiddennum_best);   %ÖÐ¼ä¸÷²ãÉñ¾­ÔªãÐÖµ
w2=GlobalParams(inputnum*hiddennum_best+hiddennum_best+1:inputnum*hiddennum_best+hiddennum_best+hiddennum_best*outputnum);   %ÖÐ¼ä²ãµ½Êä³ö²ãµÄÈ¨Öµ
B2=GlobalParams(inputnum*hiddennum_best+hiddennum_best+hiddennum_best*outputnum+1:inputnum*hiddennum_best+hiddennum_best+hiddennum_best*outputnum+outputnum);   %Êä³ö²ã¸÷Éñ¾­ÔªãÐÖµ
%¾ØÕóÖØ¹¹
net.iw{1,1}=reshape(w1,hiddennum_best,inputnum);
net.lw{2,1}=reshape(w2,outputnum,hiddennum_best);
net.b{1}=reshape(B1,hiddennum_best,1);
net.b{2}=reshape(B2,outputnum,1);

%% ÓÅ»¯ºóµÄÉñ¾­ÍøÂçÑµÁ·
net=train(net,inputn,outputn);%¿ªÊ¼ÑµÁ·£¬ÆäÖÐinputn,outputn·Ö±ðÎªÊäÈëÊä³öÑù±¾

%% ÓÅ»¯ºóµÄÉñ¾­ÍøÂç²âÊÔ
an1=sim(net,inputn_test);
test_simu1=mapminmax('reverse',an1,outputps); %°Ñ·ÂÕæµÃµ½µÄÊý¾Ý»¹Ô­ÎªÔ­Ê¼µÄÊýÁ¿¼¶
%Îó²îÖ¸±ê
[mae1,mse1,rmse1,mape1,error1,errorPercent1]=calc_error(output_test,test_simu1);


%% GSOÓ©»ð³æËã·¨
disp(' ')
disp('GSOÓÅ»¯BPÉñ¾­ÍøÂç£º')
net=newff(inputn,outputn,hiddennum_best,{'tansig','purelin'},'trainlm');% ½¨Á¢Ä£ÐÍ

%ÍøÂç²ÎÊýÅäÖÃ
net.trainParam.epochs=1000;         % ÑµÁ·´ÎÊý£¬ÕâÀïÉèÖÃÎª1000´Î
net.trainParam.lr=0.01;                   % Ñ§Ï°ËÙÂÊ£¬ÕâÀïÉèÖÃÎª0.01
net.trainParam.goal=0.00001;                    % ÑµÁ·Ä¿±ê×îÐ¡Îó²î£¬ÕâÀïÉèÖÃÎª0.0001
net.trainParam.show=25;                % ÏÔÊ¾ÆµÂÊ£¬ÕâÀïÉèÖÃÎªÃ¿ÑµÁ·25´ÎÏÔÊ¾Ò»´Î
net.trainParam.mc=0.01;                 % ¶¯Á¿Òò×Ó
net.trainParam.min_grad=1e-6;       % ×îÐ¡ÐÔÄÜÌÝ¶È
net.trainParam.max_fail=6;% ×î¸ßÊ§°Ü´ÎÊý
dim=inputnum*hiddennum_best+hiddennum_best+hiddennum_best*outputnum+outputnum; 

%³õÊ¼»¯GSO²ÎÊý
rho=0.4;%Ó«¹âËØ»Ó·¢Òò×Ó£¬Ò²¾ÍÊÇÓ«¹âËØÖµ»Ó·¢ÏµÊý
gamma=0.6;%ÊÊÓ¦¶ÈÌáÈ¡±ÈÀý£¬Ò²¾ÍÊÇÓ«¹âËØÖµÔöÇ¿ÏµÊý
          %¸öÌåiÔÚµÚi+1´Îµü´úÊ±Ó«¹âËØÖµ´óÐ¡ li(t+1) =£¨1-rho£©* li(t) + gamma * ¸öÌåiÔÚµÚt+1´Îµü´úÊ±µÄÊÊÓ¦¶Èº¯ÊýÖµ´óÐ¡
beta=0.08;%ÁÚÓò±ä»¯ÂÊ£¬Ò²¾ÍÊÇ¸ÐÖª°ë¾¶±ä»¯ÏµÊý
nt=5;%ÁÚÓò·§Öµ(ÁÚÓòÓ«»ð³æÊý)£¬±íÊ¾¸ÐÖª·¶Î§ÄÚÏÞ¶¨µÄÓÅÐã¸öÌåÊý£¬µ±¸ÐÖª·¶Î§ÄÚµÄ½ÏÓÅ¸öÌåÊý´óÓÚntÊ±£¬¸öÌåµÄÁìÓò°ë¾¶¼õÐ¡£¬·´Ö®Ôö´ó¡£
s=0.3;%²½³¤£¬¼´Ã¿´ÎÒÆ¶¯µÄ¾àÀë
%s1=0.9;
%s2=0.00001;
iot0=5;%Ó«¹âËØÅ¨¶È
rs=58.248;%3;%¸ÐÖª°ë¾¶   ¸öÌå×î´ó¸ÐÖª°ë¾¶ Ó©»ð³æ¸öÌåÔÚ×Ô¼ºµÄ¸ÐÖª·¶Î§ÄÚÑ°ÕÒ±È×Ô¼ºÓ«¹âËØÖµ´óµÄ¶àÓÐ¸öÌå×é³ÉÁìÓò¼¯ºÏ
r0=58.248;%3;%¾ö²ß°ë¾¶
% ================================³õÊ¼»¯½áÊø================================m=N;%º¯Êý¿Õ¼äÎ¬Êý
m=dim;%º¯Êý¿Õ¼äÎ¬Êý
n=50;%Èº¹æÄ£
gaddress=zeros(n,m);%·ÖÅäÓ«»ð³æµØÖ·¿Õ¼ä
gvalue=zeros(n,1);  %·ÖÅäÊÊÓ¦¶È´æ·Å¿Õ¼ä
ioti=zeros(n,1);    %·ÖÅäÓ«¹âËØ´æ·Å¿Õ¼ä
rdi=zeros(n,1);     %·ÖÅäÓ«»ð³æ¾ö²ß°ë¾¶´æ·Å¿Õ¼ä
ObjV=zeros(n,1);
%%ÉèÖÃ²ÎÊý
lb=-3;                          %²ÎÊýÏÂÏÞ
ub=3;                           %²ÎÊýÉÏÏÞ                 
iter_max=50;                     %×î´óµü´ú´ÎÊý
%%===============================³õÊ¼»¯ÖÖÈº================================
range=repmat((ub-lb),[n m]);    %Î¬¶ÈÇø¼ä
lower=repmat(lb,[n m]);         %µÍ½×
gaddress=rand(n,m).*range+lower; %Ëæ»ú³õÊ¼»¯ÖÖÈº
x=gaddress; 
for i = 1:n  % Ñ­»·Õû¸öÁ£×ÓÈº£¬¼ÆËãÃ¿Ò»¸öÁ£×ÓµÄÊÊÓ¦¶È
   ObjV(i) = fitness(x(i,:),inputnum,hiddennum_best,outputnum,net,inputn,outputn,output_train,inputn_test,outputps,output_test);   % µ÷ÓÃº¯ÊýÀ´¼ÆËãÊÊÓ¦¶È
end 
%ObjV=fitness(x(i,:),inputnum,hiddennum_best,outputnum,net,inputn,outputn,output_train,inputn_test,outputps,output_test);
trace3=zeros(m+1,iter_max);                                 %Ñ°ÓÅ½á¹ûµÄ³õÊ¼Öµ
Globalmin=ObjV(find(ObjV==min(ObjV),1,'last'));            %¼ÇÂ¼µ±Ç°×îÓÅÖµ
Globalemp=x(find(ObjV==min(ObjV),1,'last'),:);   %¼ÇÂ¼×îÓÅÈ«¾Ö×îÓÅÖµ
umin=Globalmin;  %Ñ°ÓÅ¼ÇÂ¼°å
%2.³õÊ¼»¯Ó«¹âËØ
ioti(:,1)=iot0; %ioti¾ØÕóµÚÒ»ÁÐËùÓÐµÄÐÐÖµ·Ö±ð¸³Öµiot0
%3.³õÊ¼»¯¾ö²ß°ë¾¶
rdi(:,1)=r0;
%iter_max=10;%×î´óµü´ú´ÎÊý
t=1;%µü´úÀÛ¼Æ

%% ¿ªÊ¼½ø»¯
Convergence_curve = ones(iter_max,1);  % ³õÊ¼»¯Ã¿´Îµü´úµÃµ½µÄ×î¼ÑµÄÊÊÓ¦¶È
h0 = waitbar(0,'½ø¶È','Name','GSO optimization...',...
    'CreateCancelBtn','setappdata(gcbf,''canceling'',1)');
setappdata(h0,'canceling',0);

    while(t<=iter_max)  
       for i = 1:n  % Ñ­»·Õû¸öÁ£×ÓÈº£¬¼ÆËãÃ¿Ò»¸öÁ£×ÓµÄÊÊÓ¦¶È
         ObjV(i) = fitness(x(i,:),inputnum,hiddennum_best,outputnum,net,inputn,outputn,output_train,inputn_test,outputps,output_test);   % µ÷ÓÃº¯ÊýÀ´¼ÆËãÊÊÓ¦¶È
       end  
    %ObjV=fitness(x(i,:),inputnum,hiddennum_best,outputnum,net,inputn,outputn,output_train,inputn_test,outputps,output_test);       %¼ÆËãÄ¿±êº¯ÊýÖµ
    %FitV=calculateFitness(ObjV);
    fprintf('%d\n',t)
     for i=1:n
       if ObjV(i)==0
        ObjV(i)=0.000000000000001;
       end
     end
       gvalue=1./ObjV(i);
    ioti=(1-rho)*ioti+gamma*gvalue;%1.¸üÐÂÓ«¹âËØ
    %2.¸÷Ó«»ð³æÒÆ¶¯¹ý³Ì¿ªÊ¼
    for i=1:n
        %2.1 ¾ö²ß°ë¾¶ÄÚÕÒ¸üÓÅµã
        Nit=[];%´æ·ÅÓ«»ð³æÐòºÅ
        for j=1:n
            if (norm(x(j,:)-x(i,:))<rdi(i))&&(ioti(i,1)<ioti(j,1))%normÇó·¶Êý£¬Ò²¾ÍÊÇÃ¿¸öÔªËØÆ½·½ºÍÖ®ºóÔÙ¿ª·½¡£ÉèX = rand(10,1); Ôònorm(X) == sqrt(sum(X.^2));
                Nit(numel(Nit)+1)=j; %numelÓÃÓÚ¼ÆËãÊý×éÖÐÔªËØ¸öÊý
            end
        end
        %2.2 ÕÒÏÂÒ»²½ÒÆ¶¯µÄµã¿ªÊ¼        
        if length(Nit)>0 %ÏÈÅÐ¶ÏNit¸öÊý²»Îª0
            Nitioti=ioti(Nit,1);%Ñ¡³öNitÓ«¹âËØ
            SumNitioti=sum(Nitioti);%NitÓ«¹âËØºÍ
            Molecular=Nitioti-ioti(i,1);%·Ö×Ó
            Denominator=SumNitioti-ioti(i,1);%·ÖÄ¸            
            Pij=Molecular./Denominator;%¼ÆËãNit¸÷ÔªËØ±»Ñ¡Ôñ¸ÅÂÊ
            Pij=cumsum(Pij);%ÀÛ¼Æ ,Í¨³£ÓÃÓÚ¼ÆËãÒ»¸öÊý×é¸÷ÐÐµÄÀÛ¼ÓÖµ
            Pij=Pij./Pij(end);%¹éÒ»»¯
            Pos=find(rand<Pij);%È·¶¨Î»ÖÃ
            j=Nit(Pos(1));%È·¶¨jµÄÎ»ÖÃ
            %Ó«»ð³æiÏòjÒÆ¶¯Ò»Ð¡²½
            %w(t)=s1-(s1-s2)*(t/iter_max).^2;
            x(i,:)=x(i,:)+ s*(x(j,:)-x(i,:))/norm(x(j,:)-x(i,:));
            %X(i,:)=X(i,:)+w(t)*(((X(j,:)-X(i,:))+(Globalemp-X(i,:)))/norm(X(j,:)-X(i,:)));
             for k=1;m 
              if x(i,k)<lb
               x(i,k)=lb;
              end
              if x(i,k)>ub
               x(i,k)=ub;
              end
             end%ÏÞÖÆ·¶Î§
           
            %¸üÐÂ¾ö²ß°ë¾¶
            rdi(i)=rdi(i)+beta*(nt-length(Nit));
            if rdi(i,1)<0
                rdi(i,1)=0;
            end
            if rdi(i,1)>rs
                rdi(i,1)=rs;
            end           
        end  
    end
 ObjV=fitness(x(i,:),inputnum,hiddennum_best,outputnum,net,inputn,outputn,output_train,inputn_test,outputps,output_test);   
  %FitV=calculateFitness(ObjV);
  num=find(ObjV==min(ObjV));                                 %µ±Ç°×îÓÐ½âÎ»ÖÃ
  Globalmin=ObjV(find(ObjV==min(ObjV),1,'last'));            %µ±Ç°×îÓÅÖµ
  if Globalmin<umin
      umin=Globalmin;
      Globalemp=x(num,:);
      else Globalmin<umin
           umin=umin;
  end
  trace3(1:m,t)=Globalemp(1,1:m)';
  trace3(end,t)=umin;
  
MinValue(t,1)=umin;
BestAddress=Globalemp;
t=t+1;
end

delete(h0)
Best_pos =BestAddress;
Best_score = Convergence_curve(end);
setdemorandstream(pi);

%% »æÖÆ½ø»¯ÇúÏß
figure
plot(Convergence_curve,'-','linewidth',1)
hold on

w1=Best_pos(1:inputnum*hiddennum_best);         %ÊäÈë²ãµ½ÖÐ¼ä²ãµÄÈ¨Öµ
B1=Best_pos(inputnum*hiddennum_best+1:inputnum*hiddennum_best+hiddennum_best);   %ÖÐ¼ä¸÷²ãÉñ¾­ÔªãÐÖµ
w2=Best_pos(inputnum*hiddennum_best+hiddennum_best+1:inputnum*hiddennum_best+hiddennum_best+hiddennum_best*outputnum);   %ÖÐ¼ä²ãµ½Êä³ö²ãµÄÈ¨Öµ
B2=Best_pos(inputnum*hiddennum_best+hiddennum_best+hiddennum_best*outputnum+1:inputnum*hiddennum_best+hiddennum_best+hiddennum_best*outputnum+outputnum);   %Êä³ö²ã¸÷Éñ¾­ÔªãÐÖµ
%¾ØÕóÖØ¹¹
net.iw{1,1}=reshape(w1,hiddennum_best,inputnum);
net.lw{2,1}=reshape(w2,outputnum,hiddennum_best);
net.b{1}=reshape(B1,hiddennum_best,1);
net.b{2}=reshape(B2,outputnum,1);

%% ÓÅ»¯ºóµÄÉñ¾­ÍøÂçÑµÁ·
net=train(net,inputn,outputn);%¿ªÊ¼ÑµÁ·£¬ÆäÖÐinputn,outputn·Ö±ðÎªÊäÈëÊä³öÑù±¾

%% ÓÅ»¯ºóµÄÉñ¾­ÍøÂç²âÊÔ
an1=sim(net,inputn_test);
test_simu1=mapminmax('reverse',an1,outputps); %°Ñ·ÂÕæµÃµ½µÄÊý¾Ý»¹Ô­ÎªÔ­Ê¼µÄÊýÁ¿¼¶
%Îó²îÖ¸±ê
[mae1,mse1,rmse1,mape1,error1,errorPercent1]=calc_error(output_test,test_simu1);
