# Supplementary material for: A parallel integrated learning technique of improved particle swarm optimization and BP neural network and its application
Source: Sci Rep. 2022 Nov 11;12:19325. doi: 10.1038/s41598-022-21463-2 (PMC9652340; doi:10.1038/s41598-022-21463-2)
Supplement: Supplementary file 1 — Supplementary Information. [file 41598_2022_21463_MOESM1_ESM.zip › experiment code and data/GPSAPSO-BP model code/PSOBP.m]

%% ³õÊ¼»¯
clear
close all
clc
warning off

%% Êý¾Ý¶ÁÈ¡
data=xlsread('Êý¾Ý.xlsx','Sheet1','A1:H272'); %%Ê¹ÓÃxlsreadº¯Êý¶ÁÈ¡EXCELÖÐ¶ÔÓ¦·¶Î§µÄÊý¾Ý¼´¿É

%ÊäÈëÊä³öÊý¾Ý
input=data(:,1:end-1);    %dataµÄµÚÒ»ÁÐ-µ¹ÊýµÚ¶þÁÐÎªÌØÕ÷Ö¸±ê
output=data(:,end);  %dataµÄ×îºóÃæÒ»ÁÐÎªÊä³öµÄÖ¸±êÖµ

N=length(output);   %È«²¿Ñù±¾ÊýÄ¿
testNum=70;   %Éè¶¨²âÊÔÑù±¾ÊýÄ¿
trainNum=N-testNum;    %¼ÆËãÑµÁ·Ñù±¾ÊýÄ¿

%% »®·ÖÑµÁ·¼¯¡¢²âÊÔ¼¯
%Ëæ»ú³éÈ¡
%id=randperm(N);   
%input=input(id,:);  
%output=output(id,:);

input_train = input(1:trainNum,:)';
output_train =output(1:trainNum)';
input_test =input(trainNum+1:trainNum+testNum,:)';
output_test =output(trainNum+1:trainNum+testNum)';

%% Êý¾Ý¹éÒ»»¯
[inputn,inputps]=mapminmax(input_train,0,1);
[outputn,outputps]=mapminmax(output_train);

%outputn=ind2vec(output_train);

inputn_test=mapminmax('apply',input_test,inputps);


%% »ñÈ¡ÊäÈë²ã½Úµã¡¢Êä³ö²ã½Úµã¸öÊý
inputnum=size(input,2);
outputnum=size(output,2);
disp('/////////////////////////////////')
disp('Éñ¾­ÍøÂç½á¹¹...')
disp(['ÊäÈë²ãµÄ½ÚµãÊýÎª£º',num2str(inputnum)])
disp(['Êä³ö²ãµÄ½ÚµãÊýÎª£º',num2str(outputnum)])
disp(' ')
disp('Òþº¬²ã½ÚµãµÄÈ·¶¨¹ý³Ì...')

%È·¶¨Òþº¬²ã½Úµã¸öÊý
%²ÉÓÃ¾­Ñé¹«Ê½hiddennum=sqrt(m+n)+a£¬mÎªÊäÈë²ã½Úµã¸öÊý£¬nÎªÊä³ö²ã½Úµã¸öÊý£¬aÒ»°ãÈ¡Îª1-10Ö®¼äµÄÕûÊý
MSE=1e+5; %³õÊ¼»¯×îÐ¡Îó²î
%for hiddennum=fix(sqrt(inputnum+outputnum))+1:fix(sqrt(inputnum+outputnum))+10
    hiddennum=15;
    hiddennum_best=hiddennum;
    %¹¹½¨ÍøÂç
    net=newff(inputn,outputn,hiddennum);
    % ÍøÂç²ÎÊý
    net.trainParam.epochs=1000;         % ÑµÁ·´ÎÊý
    net.trainParam.lr=0.01;                   % Ñ§Ï°ËÙÂÊ
    net.trainParam.goal=0.000001;        % ÑµÁ·Ä¿±ê×îÐ¡Îó²î
    % ÍøÂçÑµÁ·
    net=train(net,inputn,outputn);
    an0=sim(net,inputn);  %·ÂÕæ½á¹û
    mse0=mse(outputn,an0);  %·ÂÕæµÄ¾ù·½Îó²î
    disp(['Òþº¬²ã½ÚµãÊýÎª',num2str(hiddennum),'Ê±£¬ÑµÁ·¼¯µÄ¾ù·½Îó²îÎª£º',num2str(mse0)])
    
    %¸üÐÂ×î¼ÑµÄÒþº¬²ã½Úµã
    if mse0<MSE
        MSE=mse0;
        hiddennum_best=hiddennum;
    end
%end
disp(['×î¼ÑµÄÒþº¬²ã½ÚµãÊýÎª£º',num2str(hiddennum_best),'£¬ÏàÓ¦µÄ¾ù·½Îó²îÎª£º',num2str(MSE)])
%% PSOÁ£×ÓÈº
disp(' ')
disp('PSOÓÅ»¯BPÉñ¾­ÍøÂç£º')
net=newff(inputn,outputn,hiddennum_best,{'tansig','purelin'},'trainlm');% ½¨Á¢Ä£ÐÍ

%ÍøÂç²ÎÊýÅäÖÃ
net.trainParam.epochs=1000;         % ÑµÁ·´ÎÊý£¬ÕâÀïÉèÖÃÎª1000´Î
net.trainParam.lr=0.01;                   % Ñ§Ï°ËÙÂÊ£¬ÕâÀïÉèÖÃÎª0.01
net.trainParam.goal=0.00001;                    % ÑµÁ·Ä¿±ê×îÐ¡Îó²î£¬ÕâÀïÉèÖÃÎª0.0001
net.trainParam.show=25;                % ÏÔÊ¾ÆµÂÊ£¬ÕâÀïÉèÖÃÎªÃ¿ÑµÁ·25´ÎÏÔÊ¾Ò»´Î
net.trainParam.mc=0.01;                 % ¶¯Á¿Òò×Ó
net.trainParam.min_grad=1e-6;       % ×îÐ¡ÐÔÄÜÌÝ¶È
net.trainParam.max_fail=6;               % ×î¸ßÊ§°Ü´ÎÊý

%³õÊ¼»¯PSO²ÎÊý
popsize=10;   %³õÊ¼ÖÖÈº¹æÄ£
maxgen=5;   %×î´ó½ø»¯´úÊý
dim=inputnum*hiddennum_best+hiddennum_best+hiddennum_best*outputnum+outputnum;    %×Ô±äÁ¿¸öÊý
lb=repmat(-3,1,dim);    %×Ô±äÁ¿ÏÂÏÞ
ub=repmat(3,1,dim);   %×Ô±äÁ¿ÉÏÏÞ
c1 = 1.4995;  % Ã¿¸öÁ£×ÓµÄ¸öÌåÑ§Ï°Òò×Ó£¬Ò²³ÆÎª¸öÌå¼ÓËÙ³£Êý
c2 = 1.4995;  % Ã¿¸öÁ£×ÓµÄÉç»áÑ§Ï°Òò×Ó£¬Ò²³ÆÎªÉç»á¼ÓËÙ³£Êý
w = 0.9;  % ¹ßÐÔÈ¨ÖØ
vmax =3*ones(1,dim); % Á£×ÓµÄ×î´óËÙ¶È
vmax=repmat(vmax,popsize,1);

%% ³õÊ¼»¯Á£×ÓµÄÎ»ÖÃºÍËÙ¶È
x = zeros(popsize,dim);
for i = 1: dim
    x(:,i) = lb(i) + (ub(i)-lb(i))*rand(popsize,1);    % Ëæ»ú³õÊ¼»¯Á£×ÓËùÔÚµÄÎ»ÖÃÔÚ¶¨ÒåÓòÄÚ
end
v = -vmax + 2*vmax .* rand(popsize,dim);  % Ëæ»ú³õÊ¼»¯Á£×ÓµÄËÙ¶È£¨ÉèÖÃÎª[-vmax,vmax]£©

%% ¼ÆËãÊÊÓ¦¶È
fit = zeros(popsize,1);  % ³õÊ¼»¯Õân¸öÁ£×ÓµÄÊÊÓ¦¶ÈÈ«Îª0
for i = 1:popsize  % Ñ­»·Õû¸öÁ£×ÓÈº£¬¼ÆËãÃ¿Ò»¸öÁ£×ÓµÄÊÊÓ¦¶È
    fit(i) = fitness(x(i,:),inputnum,hiddennum_best,outputnum,net,inputn,outputn,output_train,inputn_test,outputps,output_test);   % µ÷ÓÃº¯ÊýÀ´¼ÆËãÊÊÓ¦¶È
end 
pbest = x;   % ³õÊ¼»¯Õân¸öÁ£×ÓÆù½ñÎªÖ¹ÕÒµ½µÄ×î¼ÑÎ»ÖÃ
ind = find(fit == min(fit), 1);  % ÕÒµ½ÊÊÓ¦¶È×îÐ¡µÄÄÇ¸öÁ£×ÓµÄÏÂ±ê
gbest = x(ind,:);  % ¶¨ÒåËùÓÐÁ£×ÓÆù½ñÎªÖ¹ÕÒµ½µÄ×î¼ÑÎ»ÖÃ

%% ¿ªÊ¼½ø»¯
Convergence_curve = ones(maxgen,1);  % ³õÊ¼»¯Ã¿´Îµü´úµÃµ½µÄ×î¼ÑµÄÊÊÓ¦¶È
h0 = waitbar(0,'½ø¶È','Name','PSO optimization...',...
    'CreateCancelBtn','setappdata(gcbf,''canceling'',1)');
setappdata(h0,'canceling',0);

for d = 1:maxgen  % ¿ªÊ¼µü´ú£¬Ò»¹²µü´úK´Î
    for i = 1:popsize   % ÒÀ´Î¸üÐÂµÚi¸öÁ£×ÓµÄËÙ¶ÈÓëÎ»ÖÃ
        v(i,:) = w*v(i,:) + c1*rand(1)*(pbest(i,:) - x(i,:)) + c2*rand(1)*(gbest - x(i,:));  % ¸üÐÂµÚi¸öÁ£×ÓµÄËÙ¶È
        % Èç¹ûÁ£×ÓµÄËÙ¶È³¬¹ýÁË×î´óËÙ¶ÈÏÞÖÆ£¬¾Í¶ÔÆä½øÐÐµ÷Õû
        for j = 1: dim
            if v(i,j) < -vmax(j)
                v(i,j) = -vmax(j);
            elseif v(i,j) > vmax(j)
                v(i,j) = vmax(j);
            end
        end
        x(i,:) = x(i,:) + v(i,:); % ¸üÐÂµÚi¸öÁ£×ÓµÄÎ»ÖÃ
        % Èç¹ûÁ£×ÓµÄÎ»ÖÃ³¬³öÁË¶¨ÒåÓò£¬¾Í¶ÔÆä½øÐÐµ÷Õû
        for j = 1: dim
            if x(i,j) < lb(j)
                x(i,j) = lb(j);
            elseif x(i,j) > ub(j)
                x(i,j) = ub(j);
            end
        end
        %¸üÐÂµÚi¸öÁ£×ÓµÄÊÊÓ¦¶È
        fit(i) = fitness(x(i,:),inputnum,hiddennum_best,outputnum,net,inputn,outputn,output_train,inputn_test,outputps,output_test); 
        %¸üÐÂµ±Ç°×îÓÅÁ£×ÓÎ»ÖÃ
        if fit(i) < fitness(pbest(i,:),inputnum,hiddennum_best,outputnum,net,inputn,outputn,output_train,inputn_test,outputps,output_test)   % Èç¹ûµÚi¸öÁ£×ÓµÄÊÊÓ¦¶ÈÐ¡ÓÚÕâ¸öÁ£×ÓÆù½ñÎªÖ¹ÕÒµ½µÄ×î¼ÑÎ»ÖÃ¶ÔÓ¦µÄÊÊÓ¦¶È
           pbest(i,:) = x(i,:);   % ÄÇ¾Í¸üÐÂµÚi¸öÁ£×ÓÆù½ñÎªÖ¹ÕÒµ½µÄ×î¼ÑÎ»ÖÃ
        end
        %¸üÐÂÀúÊ·×îÓÅÁ£×ÓÎ»ÖÃ
        if  fitness(pbest(i,:),inputnum,hiddennum_best,outputnum,net,inputn,outputn,output_train,inputn_test,outputps,output_test) < fitness(gbest,inputnum,hiddennum_best,outputnum,net,inputn,outputn,output_train,inputn_test,outputps,output_test)  % Èç¹ûµÚi¸öÁ£×ÓµÄÊÊÓ¦¶ÈÐ¡ÓÚËùÓÐµÄÁ£×ÓÆù½ñÎªÖ¹ÕÒµ½µÄ×î¼ÑÎ»ÖÃ¶ÔÓ¦µÄÊÊÓ¦¶È
            gbest = pbest(i,:);   % ÄÇ¾Í¸üÐÂËùÓÐÁ£×ÓÆù½ñÎªÖ¹ÕÒµ½µÄ×î¼ÑÎ»ÖÃ
        end
    end
    Convergence_curve(d) = fitness(gbest,inputnum,hiddennum_best,outputnum,net,inputn,outputn,output_train,inputn_test,outputps,output_test);  % ¸üÐÂµÚd´Îµü´úµÃµ½µÄ×î¼ÑµÄÊÊÓ¦¶È
    waitbar(d/maxgen,h0,[num2str(d/maxgen*100),'%'])
    if getappdata(h0,'canceling')
        break
    end
end
delete(h0)
Best_pos =gbest;
Best_score = Convergence_curve(end);
setdemorandstream(pi);

%% »æÖÆ½ø»¯ÇúÏß
figure
plot(Convergence_curve,'-','linewidth',1)
hold on

w1=Best_pos(1:inputnum*hiddennum_best);         %ÊäÈë²ãµ½ÖÐ¼ä²ãµÄÈ¨Öµ
B1=Best_pos(inputnum*hiddennum_best+1:inputnum*hiddennum_best+hiddennum_best);   %ÖÐ¼ä¸÷²ãÉñ¾­ÔªãÐÖµ
w2=Best_pos(inputnum*hiddennum_best+hiddennum_best+1:inputnum*hiddennum_best+hiddennum_best+hiddennum_best*outputnum);   %ÖÐ¼ä²ãµ½Êä³ö²ãµÄÈ¨Öµ
B2=Best_pos(inputnum*hiddennum_best+hiddennum_best+hiddennum_best*outputnum+1:inputnum*hiddennum_best+hiddennum_best+hiddennum_best*outputnum+outputnum);   %Êä³ö²ã¸÷Éñ¾­ÔªãÐÖµ
%¾ØÕóÖØ¹¹
net.iw{1,1}=reshape(w1,hiddennum_best,inputnum);
net.lw{2,1}=reshape(w2,outputnum,hiddennum_best);
net.b{1}=reshape(B1,hiddennum_best,1);
net.b{2}=reshape(B2,outputnum,1);

%% ÓÅ»¯ºóµÄÉñ¾­ÍøÂçÑµÁ·
net=train(net,inputn,outputn);%¿ªÊ¼ÑµÁ·£¬ÆäÖÐinputn,outputn·Ö±ðÎªÊäÈëÊä³öÑù±¾

%% ÓÅ»¯ºóµÄÉñ¾­ÍøÂç²âÊÔ
an1=sim(net,inputn_test);
test_simu1=mapminmax('reverse',an1,outputps); %°Ñ·ÂÕæµÃµ½µÄÊý¾Ý»¹Ô­ÎªÔ­Ê¼µÄÊýÁ¿¼¶
%Îó²îÖ¸±ê
[mae1,mse1,rmse1,mape1,error1,errorPercent1]=calc_error(output_test,test_simu1);
