# Supplementary material for: A parallel integrated learning technique of improved particle swarm optimization and BP neural network and its application
Source: Sci Rep. 2022 Nov 11;12:19325. doi: 10.1038/s41598-022-21463-2 (PMC9652340; doi:10.1038/s41598-022-21463-2)
Supplement: Supplementary file 1 — Supplementary Information. [file 41598_2022_21463_MOESM1_ESM.zip › experiment code and data/GPSAPSO-BP model code/Water quality data.xlsx]

## Sheet: Sheet1
8.39	13.12	6.03	0.114	0.095	2.25	23.3	4
8.52	12.94	5.65	0.105	0.081	2.3	14.6	3
8.39	12.3	5.68	0.106	0.082	2.12	17.5	3
8.49	12.71	5.66	0.17	0.098	2.08	10.9	3
8.54	12.14	5.68	0.099	0.078	2.06	15.8	3
8.53	12.26	5.78	0.101	0.084	2.09	22.1	3
8.5	12.14	5.67	0.106	0.091	2.08	20.9	3
8.51	13.18	5.39	0.106	0.079	1.95	18.5	3
8.51	12.7	5.8	0.125	0.114	2.17	30.6	3
8.52	12.3	5.64	0.122	0.109	2.18	28.7	3
8.5	11.86	6.21	0.139	0.167	2.47	59	4
8.53	12.86	5.47	0.108	0.09	2.04	22.4	3
8.5	12.53	5.49	0.106	0.1	2.07	28.7	3
8.5	12.15	5.62	0.11	0.112	2.3	28.3	3
8.46	11.78	6.11	0.09	0.108	2.29	21.1	4
8.46	11.65	6.04	0.093	0.11	2.54	20	4
8.49	12.39	6.03	0.09	0.103	2.31	19	4
8.41	11.22	6.24	0.129	0.089	2.67	13.3	4
8.45	11.87	5.63	0.069	0.067	2.21	12	3
8.43	11.43	5.42	0.069	0.072	2.44	11.8	3
8.38	10.72	5.38	0.072	0.082	2.75	11.4	3
8.34	10.13	4.84	0.077	0.075	2.52	9.1	3
8.36	10.17	4.78	0.075	0.086	2.74	8.9	3
8.37	10.32	4.66	0.075	0.082	2.67	8.9	3
8.36	9.62	4.63	0.074	0.088	2.82	6.3	3
8.31	8.87	4.75	0.085	0.116	3.1	14.8	3
8.32	8.72	4.68	0.073	0.098	2.71	13.4	3
8.36	9.45	4.62	0.065	0.082	2.41	7	3
8.34	9.06	4.82	0.072	0.09	2.21	10.6	3
8.36	10.36	4.55	0.072	0.083	2.05	9.1	3
8.41	10.9053	4.633	0.1131	0.0721	2.0075	8.9	3
8.38	10.5248	4.629	0.1226	0.0842	2.0444	12.44	3
8.41	10.9982	4.312	0.1194	0.0743	1.8877	15.51	3
8.4	10.3753	4.446	0.1272	0.0749	2.0385	14.83	3
8.47	11.441	4.462	0.0915	0.072	1.9964	7.37	3
8.37	10.0965	4.466	0.1253	0.0882	2.3263	15.61	3
8.44	10.8111	4.565	0.1052	0.0794	2.1726	10.98	3
8.43	10.9163	4.605	0.1067	0.0743	2.1648	9.32	3
8.5	11.4006	4.621	0.0902	0.073	2.1818	6.86	3
8.5	11.1216	4.601	0.088	0.0712	2.2639	9.38	3
8.56	11.1632	4.668	0.0838	0.0667	2.2832	9.59	3
8.61	12.3653	5.025	0.0819	0.0694	2.2966	6.91	3
8.52	11.44	5.35	0.1562	0.1186	2.7022	25.45	3
8.57	12.3615	4.815	0.1242	0.0927	2.4869	12.22	3
8.56	11.8642	4.847	0.108	0.081	2.4506	10.77	3
8.46	11.9356	4.982	0.0991	0.0809	2.5842	8.35	3
8.53	12.9503	5.279	0.1028	0.0951	2.6005	16.84	3
8.42	12.0736	4.855	0.1226	0.0845	2.585	21.35	3
8.52	12.7049	5.425	0.1247	0.1009	2.6119	21.27	3
8.4	11.1625	5.444	0.1107	0.093	2.7199	19.78	3
8.42	10.953	5.319	0.1336	0.0983	2.7974	19.23	3
8.3	9.3438	5.23	0.306	0.0985	2.9284	12.67	3
8.24	8.8038	4.92	0.467	0.1196	2.8906	16.83	3
8.23	8.6468	4.883	0.4108	0.1217	2.7012	10.96	3
8.24	8.9053	4.722	0.2963	0.1176	2.692	11.04	3
8.25	9.0817	4.71	0.1943	0.1085	2.486	17.67	3
8.23	8.5217	4.722	0.2009	0.1101	2.5379	19.36	3
8.21	8.5014	4.742	0.1979	0.1074	2.4818	17.75	3
8.21	8.6506	5.239	0.1966	0.1623	2.4115	51.17	3
8.25	8.8574	4.694	0.1175	0.0985	2.0674	18.19	3
8.24	8.71	4.811	0.1542	0.1143	2.1168	32.67	3
8.22	8.3686	4.71	0.1244	0.0986	2.1282	25.18	3
8.23	8.5932	4.504	0.1352	0.0957	2.1931	23.38	3
8.23	8.946	4.839	0.1461	0.1246	2.3603	21.06	3
8.23	8.8981	4.782	0.2532	0.1035	2.252	22.14	3
8.26	9.1618	4.823	0.1453	0.1055	2.2614	20.25	3
8.22	8.5609	4.682	0.1618	0.1048	2.3527	20.85	3
8.25	8.7844	4.855	0.1507	0.1139	2.4927	24.01	3
8.22	8.4809	4.904	0.2249	0.1101	2.81	17.1	3
8.25	8.5212	4.912	0.1847	0.107	2.7127	18.9	3
8.3	8.813	4.899	0.1031	0.1026	2.4862	23.59	3
8.3	8.3876	4.851	0.0982	0.0934	2.3697	32.09	3
8.39	9.6168	4.976	0.0941	0.096	2.4047	20.49	3
8.41	9.1557	4.823	0.0926	0.0904	2.3986	17.97	3
8.41	8.8998	4.847	0.0903	0.0911	2.3299	18.7	3
8.42	9.1338	4.912	0.0922	0.108	2.4653	21.05	3
8.42	9.1487	4.928	0.091	0.119	2.3534	23.03	3
8.47	9.6144	4.912	0.0904	0.1026	2.4954	31.45	3
8.56	9.9227	5.004	0.0887	0.0935	1.8723	32.85	3
8.5	10.2937	4.253	0.0894	0.1038	1.8009	13.97	3
8.72	12.2808	4.427	0.0821	0.1032	1.8542	14.52	3
8.74	12.7746	4.172	0.0767	0.0868	1.7368	12.14	3
8.7	11.1017	4.402	0.0769	0.0961	1.7903	19.52	3
8.68	10.6049	4.39	0.0835	0.1023	1.8549	27.35	3
8.56	8.6974	4.2	0.0743	0.1098	1.7887	26.92	3
8.56	8.4416	4.16	0.0772	0.098	1.7528	30.4	3
8.56	7.8549	4.042	0.0818	0.1081	1.7794	31.32	3
8.53	7.1102	4.228	0.0912	0.1156	1.8444	35.12	3
8.47	7.6248	4.245	0.0945	0.1247	1.9113	27.79	3
8.51	7.2058	4.18	0.1034	0.1291	2.0222	23.1	3
8.43	6.7502	4.398	0.2762	0.1751	2.6513	22.6	3
8.43	6.9362	4.414	0.2628	0.1685	2.4958	19.24	3
8.43	6.6851	4.386	0.2228	0.1773	2.3143	24.5	3
8.5	7.4799	4.245	0.1113	0.1379	2.079	23.51	3
8.59	8.6187	4.22	0.1032	0.1365	2.0553	28.21	3
8.86	13.1791	4.414	0.0862	0.1018	1.7774	20.81	3
8.73	10.8522	4.435	0.0853	0.0948	1.7711	26.48	3
8.6	8.4401	4.39	0.0802	0.0961	1.8077	30.02	3
8.82	13.4337	4.431	0.0821	0.1148	1.8636	17.92	3
8.56	9.0011	4.394	0.0831	0.1097	1.8019	21.06	3
8.6	9.2115	4.237	0.0817	0.1192	1.914	23.8	3
8.72	9.9605	4.435	0.0793	0.1077	1.9333	18.78	3
8.54	8.9755	4.313	0.0761	0.0952	1.8769	28.21	3
8.65	11.4786	4.633	0.0747	0.099	1.8443	41.3	3
8.66	10.4037	4.71	0.073	0.0896	1.8852	54.27	3
8.68	11.2425	4.285	0.0709	0.1075	1.7682	7.17	3
8.48	9.8053	4.414	0.0672	0.0919	1.7794	24.01	3
8.31	7.7618	4.6	0.0836	0.1348	1.99	24.37	3
8.38	8.0979	4.657	0.0923	0.1657	2.0963	28.6	3
8.31	6.5285	4.669	0.3428	0.1653	2.0198	30.29	3
8.34	6.5166	4.363	0.2893	0.1661	1.9383	33.77	3
8.48	7.9061	4.371	0.2285	0.1632	1.7163	31.69	3
8.5	8.3439	4.539	0.1678	0.1712	1.6886	30.77	3
8.58	8.8585	4.559	0.1731	0.1643	1.6559	34.73	3
8.53	8.097	4.969	0.1758	0.1873	1.8259	34.3	3
8.63	8.7434	4.768	0.1624	0.1757	1.6612	34.72	3
8.45	6.9995	4.568	0.1877	0.168	1.6146	53.04	3
8.55	7.5101	4.827	0.1822	0.1703	1.6755	65.59	3
8.5	6.6234	4.748	0.176	0.1816	1.6812	51.08	3
8.71	11.7259	6.691	0.131	0.1944	1.7785	101.84	4
8.54	7.4419	5.667	0.4279	0.13	1.475	35.7	3
8.88	10.4161	5.625	0.4138	0.1634	1.7037	20.32	3
8.15	4.2931	4.555	0.4134	0.1417	1.3629	40.34	4
8.22	5.0337	4.768	0.3951	0.176	1.4993	29.41	3
8.17	4.8109	4.777	0.413	0.18	1.604	28.21	4
8.16	3.591	4.53	0.4172	0.1848	1.6088	33.87	4
8.24	4.434	4.363	0.4145	0.1895	1.8022	26.62	4
8.11	2.8374	4.789	0.4838	0.2199	1.8221	34.8	5
8.13	3.2819	4.965	0.4827	0.2254	1.9605	31.73	4
8.17	3.5421	4.346	0.4274	0.2163	1.8481	25.97	4
8.23	4.5686	4.777	0.3539	0.2124	1.8795	30.78	4
8.36	5.9511	4.188	0.1134	0.1991	1.7874	40.8	3
8.31	4.8777	4.217	0.1032	0.1823	1.5944	49.48	4
8.54	7.4891	3.722	0.1133	0.1852	1.6092	42.13	3
8.75	9.8129	3.578	0.0819	0.1482	1.454	20.83	3
8.26	3.4241	3.558	0.1042	0.1453	1.6566	14.33	4
8.2	1.9688	3.885	0.2724	0.2278	1.8467	5.45	6
8.28	3.8488	3.771	0.3222	0.2453	1.9412	49.9	4
8.37	4.6019	3.783	0.2698	0.2345	1.9067	39.08	4
8.39	4.6795	3.554	0.1954	0.205	1.7933	35.49	4
8.56	7.102	3.537	0.0787	0.1842	1.6882	30.91	3
8.69	9.3314	3.607	0.0785	0.1795	1.6069	42.3	3
8.82	10.9561	4.065	0.081	0.143	1.425	18.78	3
8.46	5.161	3.955	0.1712	0.1494	1.6145	27.24	3
8.43	4.8747	5.808	0.2247	0.1738	1.6994	34.76	4
8.35	3.7872	5.784	0.2353	0.1904	1.8507	30.02	4
8.31	3.358	5.26	0.2792	0.2212	1.8213	22.07	4
8.37	4.9113	5.796	0.2448	0.2285	1.9772	34.09	4
8.36	5.2693	5.518	0.2679	0.2347	1.7028	35.44	4
8.37	5.5959	5.882	0.2474	0.2268	1.8726	34.09	4
8.49	7.4747	5.792	0.0903	0.2088	1.7204	56.72	4
8.93	9.6284	7.007	0.0662	0.1638	1.5188	41.23	4
8.82	16.4357	6.038	0.0655	0.1283	1.3006	27.36	4
8.57	10.2421	5.817	0.1939	0.1428	1.273	34.56	3
8.23	5.0743	5.919	0.3207	0.145	1.2493	57.3	3
8.13	3.1571	5.387	0.3293	0.1591	1.4459	65.99	4
8.13	1.6912	6.422	0.4001	0.1999	1.4207	35.53	6
8.26	3.0823	5.6	0.3112	0.2034	1.3752	27.38	4
8.22	5.4461	6.435	0.2903	0.2206	1.5269	34.86	4
8.31	4.8387	5.403	0.2731	0.2264	1.5336	34.59	4
8.4	6.3553	5.592	0.1404	0.2178	1.5762	40.38	4
8.6	8.6686	5.563	0.1305	0.1607	1.3816	29.18	3
8.74	10.2638	4.945	0.145	0.1401	1.1677	32.25	3
8.45	9.9236	5.291	0.2576	0.1539	1.2701	23.02	3
8.2	5.5125	5.158	0.2964	0.1553	1.2605	24.39	3
8.15	4.1265	5.076	0.3565	0.1848	1.4039	28.6	4
8.06	2.8526	4.947	0.3701	0.1927	1.3784	25.04	5
7.99	2.3709	5.15	0.3842	0.2048	1.4311	32.8	5
8.04	3.2653	4.897	0.3339	0.202	1.3893	28.39	4
8.08	4.4205	5.138	0.3481	0.2041	1.4099	33.67	4
8.09	4.8958	6.168	0.385	0.2061	1.3981	37.78	4
8.09	4.6959	6.164	0.3737	0.2037	1.3729	28.5	4
7.98	3.9696	5.912	0.2716	0.2205	2.239	47.63	4
8.17	5.9262	4.707	0.1997	0.1947	1.4357	30.42	3
8.01	3.6357	5.581	0.2889	0.2271	1.5719	49.26	4
7.97	4.2008	5.262	0.2497	0.225	3.4686	42.64	4
7.77	5.1919	7.199	0.7719	0.3775	2.8857	58.02	5
7.59	4.8016	9.091	0.8865	0.3768	3.8239	39.71	5
7.45	3.0365	8.868	0.8459	0.3365	3.642	41.06	5
7.26	1.244	8.864	0.8974	0.454	3.6673	69.41	6
7.27	1.6094	9.774	0.931	0.4819	3.1633	71.87	6
7.3	2.7689	9.376	0.6348	0.485	4	64.81	6
7.32	3.2584	9.044	0.5737	0.4666	3.9604	59.8	6
7.51	3.1256	9.131	0.4835	0.4583	3.9451	75.5	6
7.58	3.4197	7.936	0.3426	0.3719	4.2545	64.95	5
7.21	0.9548	9.198	0.5948	0.3552	3.9223	47.8	6
7.28	1.258	7.927	0.1978	0.3518	3.7836	57.31	6
7.37	3.079	7.906	0.1923	0.3538	3.7313	46.28	5
7.43	3.489	7.94	0.1738	0.3628	3.9129	67.41	5
7.51	3.401	6.91	0.1623	0.3092	4.1776	71.62	5
7.52	2.932	6.503	0.1466	0.2761	4.0858	43.55	5
7.61	3.998	6.117	0.1401	0.2573	3.8921	35.49	4
8.24	9.913	6.91	0.1324	0.2422	3.5974	17.65	4
7.71	4.731	5.967	0.1197	0.2362	3.6882	29.45	4
7.63	3.515	6.063	0.128	0.2659	3.4968	44.03	4
7.67	4.113	5.843	0.1291	0.276	3.3838	59.34	4
7.67	4.086	6.252	0.1252	0.2711	3.2001	49.25	4
7.64	3.934	5.896	0.1214	0.266	3.4872	46.77	4
7.66	3.714	5.423	0.1062	0.2588	3.4092	40.78	4
7.6	2.879	6.114	0.2631	0.3322	3.5292	51.85	5
7.62	4.035	5.787	0.1178	0.2779	3.4407	53.58	4
7.73	5.074	5.477	0.1114	0.2597	3.514	39.61	4
7.93	7.426	5.063	0.0873	0.2152	3.1566	30.27	4
7.76	4.763	5.272	0.0856	0.2146	3.1145	30.05	4
7.66	3.206	5.327	0.1111	0.2498	2.9714	55.23	4
7.69	3.913	7.01	0.226	0.2513	2.889	65.11	4
7.67	4.345	5.184	0.1032	0.2343	3.2286	57.97	4
7.86	4.739	5.323	0.1662	0.2349	3.0293	45.17	4
7.86	5.164	5.119	0.1399	0.2264	2.9799	45.1	4
7.77	4.616	5.553	0.1577	0.241	2.8414	50.83	4
7.74	4.617	5.461	0.1582	0.2392	2.6353	49.13	4
7.69	3.989	5.081	0.1487	0.2341	2.6311	48.21	4
7.73	4.357	4.956	0.1414	0.2431	2.5727	50.13	4
7.77	3.845	4.872	0.1159	0.2264	2.6139	51.75	4
7.88	4.627	5.114	0.1416	0.2298	2.4081	38.85	4
7.77	5.878	5.695	0.1517	0.2472	2.7867	39.46	4
7.9	5.155	4.701	0.1261	0.225	2.5361	45.84	4
7.84	4.799	5.102	0.1333	0.2495	2.6277	67.34	4
7.76	4.078	4.901	0.1209	0.2242	3.1121	55.42	4
7.76	3.894	5.094	0.1364	0.2432	2.813	59.1	4
7.74	4.126	5.081	0.1346	0.2421	3.3938	88.61	4
7.71	4.056	5.094	0.1692	0.2413	3.6063	68.26	4
7.69	3.632	5.954	0.1971	0.2699	3.7357	68.26	4
7.75	5.727	5.332	0.127	0.2507	3.8952	43.15	4
7.74	5.487	5.62	0.133	0.2571	4.6825	47.55	4
7.98	8.932	5.432	0.087	0.2112	4.0281	25.52	4
7.8	5.799	6.781	0.0891	0.1912	4.5109	33.79	4
7.81	5.829	6.384	0.0889	0.2001	4.6117	41.24	4
7.94	6.952	5.457	0.0829	0.1892	4.3353	44.24	3
8.01	7.127	5.444	0.1035	0.1853	4.1227	35.32	3
8.05	7.282	5.089	0.1374	0.194	4.007	35.57	3
8.02	7.008	4.939	0.1716	0.1938	3.8835	35.83	3
7.97	6.877	4.622	0.1934	0.1923	4.1481	51.15	3
7.96	6.347	4.743	0.1997	0.1827	4.0611	34.24	3
7.96	6.036	5.06	0.2247	0.1929	3.9813	37.76	3
7.98	5.767	5.507	0.2452	0.2242	3.7474	57.72	4
8.12	6.334	5.92	0.2094	0.2242	3.9017	43.65	4
8	5.77	5.106	0.223	0.213	3.8066	49.36	4
8.03	5.892	4.745	0.1893	0.2305	3.5392	51.67	4
8	5.487	4.965	0.2145	0.2537	3.5695	78.81	4
7.96	5.2	5.197	0.1955	0.2599	3.8823	82.78	4
7.95	5.25	5.421	0.2049	0.2398	3.6704	69.64	4
7.94	5.07	5.278	0.2349	0.2351	3.448	77.32	4
7.98	5.762	5.083	0.2029	0.2433	3.3107	64.39	4
8.09	7.131	5.018	0.1605	0.2203	3.2047	37.53	4
8.01	5.91	5.262	0.1716	0.2494	3.2917	74.46	4
8.11	6.701	4.815	0.1424	0.2169	3.1678	37.98	4
8.27	7.885	5.063	0.1148	0.1943	3.0937	31	3
8.06	4.874	4.798	0.1286	0.2023	2.8911	47.55	4
8.01	7.595	5.405	0.2239	0.2423	2.9665	57.97	4
7.89	5.186	5.396	0.2173	0.2157	3.0724	60.86	4
7.87	5.099	6.218	0.225	0.2184	3.1393	58	4
7.79	4.247	4.306	0.208	0.2294	3.4946	59.66	4
7.81	6.068	4.087	0.2467	0.2382	3.6363	65.76	4
7.87	5.641	4.235	0.2241	0.2455	3.557	65.39	4
7.87	5.244	4.167	0.2057	0.2463	3.7197	60.65	4
7.87	5.337	4.338	0.2209	0.2444	3.6572	58.08	4
7.89	5.71	4.326	0.2536	0.2469	3.7742	66.34	4
7.92	6.876	5.099	0.2118	0.252	3.6198	50.05	4
7.89	6.078	4.958	0.2121	0.2423	3.656	59.28	4
7.9	5.791	5.166	0.2289	0.256	3.835	44.2	4
7.94	6.252	4.343	0.2469	0.2522	3.7489	47.96	4
7.94	6.621	4.991	0.2248	0.2592	3.5506	56.45	4
8.01	6.991	4.746	0.2051	0.2403	3.6711	43.53	4
7.97	6.701	4.53	0.204	0.237	3.7984	42.05	4
7.95	6.352	4.758	0.2605	0.2513	3.9332	62.69	4
8.01	6.902	4.372	0.2868	0.2297	3.7829	37.45	4
8	7.025	4.088	0.2319	0.2294	4.0848	65.4	4
8.05	7.353	3.919	0.2174	0.2087	4.1871	38.71	4
8.09	7.93	3.903	0.2173	0.1884	4.051	34.94	3
8.22	9.365	3.858	0.193	0.169	3.8852	31	3
8.28	9.829	3.887	0.1893	0.147	3.7295	28.64	3
